# Supplementary material for: Optimizing Rooting and Growth of Salvia rosmarinus Cuttings in Soilless Systems Affected by Growth Regulators
Source: Plants (Basel). 2025 Jul 17;14(14):2210. doi: 10.3390/plants14142210 (PMC12300963; doi:10.3390/plants14142210)
Supplement: Supplementary file 1 [file plants-14-02210-s001.zip]

Archive with 5 entries (5 files):
- _GL_Supplementary_Dataset.xlsx
- _GL_Supplementary_Table_S1.xlsx
- _GL_Three_Way_ANOVA_Full_Comparisons.xlsx
- _GL_Three_Way_ANOVA_Plant_Height.xlsx
- _GL_Three_Way_ANOVA_Root_Traits.xlsx
