# Supplementary material for: Optimizing Rooting and Growth of Salvia rosmarinus Cuttings in Soilless Systems Affected by Growth Regulators
Source: Plants (Basel). 2025 Jul 17;14(14):2210. doi: 10.3390/plants14142210 (PMC12300963; doi:10.3390/plants14142210)
Supplement: Supplementary file 1 [file plants-14-02210-s001.zip › _GL_Supplementary_Dataset.xlsx]

## Sheet: Sheet1
Treatment	PLANT HEIGHT	ROOT LENGTH	ROOT BRANCH	Replication
Aeroponics + Gel + Control	11	7	15	1
Aeroponics + Gel + Control	10	12	18	2
Aeroponics + Gel + Control	12	12	19	3
Aeroponics + Gel + Control	12	13	20	4
Aeroponics + Gel + Control	10	15	22	5
Aeroponics + Gel + Control	8	14	23	6
Aeroponics + Gel + Control	7	16	19	7
Aeroponics + Gel + Control	8	12	12	8
Aeroponics + Gel + Control	12	11	13	9
Aeroponics + Gel + Control	11	11	20	10
Aeroponics + Gel + Control	10	10	28	11
Aeroponics + Gel + Control	8	8	13	12
Aeroponics + Gel + Control	10	8	28	13
Aeroponics + Gel + Control	12	12	29	14
Aeroponics + Gel + Control	11	13	25	15
Aeroponics + Gel + Control	9	12	28	16
Aeroponics + Gel + Control	7	10	29	17
Aeroponics + Gel + Control	8	14	17	18
Aeroponics + Gel + Control	6	10	18	19
Aeroponics + Gel + Control	9	15	19	20
Aeroponics + Gel + Control	10	16	20	21
Aeroponics + Gel + Control	8	13	22	22
Aeroponics + Gel + Control	7	13	23	23
Aeroponics + Gel + Control	8	15	24	24
Aeroponics + Gel + Control	12	14	21	25
Aeroponics + Gel + Control	11	16	25	26
Aeroponics + Gel + Control	10	9	24	27
Aeroponics + Gel + Control	10	10	18	28
Aeroponics + Gel + Control	8	11	19	29
Aeroponics + Gel + Control	8	13	17	30
Aeroponics + Gel + Daminozide 1000	10	5	26	1
Aeroponics + Gel + Daminozide 1000	10	7	24	2
Aeroponics + Gel + Daminozide 1000	8	12	27	3
Aeroponics + Gel + Daminozide 1000	8	12	28	4
Aeroponics + Gel + Daminozide 1000	9	13	29	5
Aeroponics + Gel + Daminozide 1000	8	15	30	6
Aeroponics + Gel + Daminozide 1000	7	14	22	7
Aeroponics + Gel + Daminozide 1000	10	16	20	8
Aeroponics + Gel + Daminozide 1000	12	9	31	9
Aeroponics + Gel + Daminozide 1000	12	10	28	10
Aeroponics + Gel + Daminozide 1000	11	14	27	11
Aeroponics + Gel + Daminozide 1000	12	14	28	12
Aeroponics + Gel + Daminozide 1000	11	13	29	13
Aeroponics + Gel + Daminozide 1000	8	12	30	14
Aeroponics + Gel + Daminozide 1000	12	12	22	15
Aeroponics + Gel + Daminozide 1000	13	13	20	16
Aeroponics + Gel + Daminozide 1000	11	15	28	17
Aeroponics + Gel + Daminozide 1000	10	11	29	18
Aeroponics + Gel + Daminozide 1000	12	11	30	19
Aeroponics + Gel + Daminozide 1000	8	11	22	20
Aeroponics + Gel + Daminozide 1000	9	11	20	21
Aeroponics + Gel + Daminozide 1000	8	13	18	22
Aeroponics + Gel + Daminozide 1000	8	13	19	23
Aeroponics + Gel + Daminozide 1000	12	14	20	24
Aeroponics + Gel + Daminozide 1000	11	15	22	25
Aeroponics + Gel + Daminozide 1000	10	15	23	26
Aeroponics + Gel + Daminozide 1000	8	11	24	27
Aeroponics + Gel + Daminozide 1000	13	12	27	28
Aeroponics + Gel + Daminozide 1000	11	7	29	29
Aeroponics + Gel + Daminozide 1000	14	8	26	30
Aeroponics + Gel + Daminozide 2500	6	14	18	1
Aeroponics + Gel + Daminozide 2500	8	16	19	2
Aeroponics + Gel + Daminozide 2500	10	9	20	3
Aeroponics + Gel + Daminozide 2500	10	10	24	4
Aeroponics + Gel + Daminozide 2500	11	10	26	5
Aeroponics + Gel + Daminozide 2500	9	11	31	6
Aeroponics + Gel + Daminozide 2500	11	7	24	7
Aeroponics + Gel + Daminozide 2500	10	13	10	8
Aeroponics + Gel + Daminozide 2500	10	12	19	9
Aeroponics + Gel + Daminozide 2500	11	12	12	10
Aeroponics + Gel + Daminozide 2500	10	13	13	11
Aeroponics + Gel + Daminozide 2500	10	15	20	12
Aeroponics + Gel + Daminozide 2500	11	14	28	13
Aeroponics + Gel + Daminozide 2500	10	16	13	14
Aeroponics + Gel + Daminozide 2500	12	15	28	15
Aeroponics + Gel + Daminozide 2500	11	15	29	16
Aeroponics + Gel + Daminozide 2500	9	14	30	17
Aeroponics + Gel + Daminozide 2500	7	12	22	18
Aeroponics + Gel + Daminozide 2500	8	13	20	19
Aeroponics + Gel + Daminozide 2500	6	14	24	20
Aeroponics + Gel + Daminozide 2500	9	15	29	21
Aeroponics + Gel + Daminozide 2500	10	16	30	22
Aeroponics + Gel + Daminozide 2500	8	17	22	23
Aeroponics + Gel + Daminozide 2500	9	18	25	24
Aeroponics + Gel + Daminozide 2500	6	16	23	25
Aeroponics + Gel + Daminozide 2500	8	14	30	26
Aeroponics + Gel + Daminozide 2500	10	12	27	27
Aeroponics + Gel + Daminozide 2500	7	11	25	28
Aeroponics + Gel + Daminozide 2500	8	13	28	29
Aeroponics + Gel + Daminozide 2500	6	12	20	30
Aeroponics + Gel + Daminozide 5000	8	6	31	1
Aeroponics + Gel + Daminozide 5000	9	7	28	2
Aeroponics + Gel + Daminozide 5000	12	7	27	3
Aeroponics + Gel + Daminozide 5000	11	12	28	4
Aeroponics + Gel + Daminozide 5000	9	10	29	5
Aeroponics + Gel + Daminozide 5000	7	14	30	6
Aeroponics + Gel + Daminozide 5000	8	10	22	7
Aeroponics + Gel + Daminozide 5000	6	15	20	8
Aeroponics + Gel + Daminozide 5000	9	16	31	9
Aeroponics + Gel + Daminozide 5000	10	13	24	10
Aeroponics + Gel + Daminozide 5000	8	12	12	11
Aeroponics + Gel + Daminozide 5000	9	14	19	12
Aeroponics + Gel + Daminozide 5000	10	13	12	13
Aeroponics + Gel + Daminozide 5000	8	6	13	14
Aeroponics + Gel + Daminozide 5000	9	10	20	15
Aeroponics + Gel + Daminozide 5000	8	11	28	16
Aeroponics + Gel + Daminozide 5000	7	7	13	17
Aeroponics + Gel + Daminozide 5000	9	13	28	18
Aeroponics + Gel + Daminozide 5000	11	12	29	19
Aeroponics + Gel + Daminozide 5000	11	12	30	20
Aeroponics + Gel + Daminozide 5000	12	13	22	21
Aeroponics + Gel + Daminozide 5000	10	15	22	22
Aeroponics + Gel + Daminozide 5000	9	14	20	23
Aeroponics + Gel + Daminozide 5000	10	16	18	24
Aeroponics + Gel + Daminozide 5000	9	9	19	25
Aeroponics + Gel + Daminozide 5000	8	6	20	26
Aeroponics + Gel + Daminozide 5000	8	13	26	27
Aeroponics + Gel + Daminozide 5000	8	12	31	28
Aeroponics + Gel + Daminozide 5000	9	11	24	29
Aeroponics + Gel + Daminozide 5000	8	7	29	30
Aeroponics + Gel + Paclobutrazol 1	7	8	30	1
Aeroponics + Gel + Paclobutrazol 1	8	10	34	2
Aeroponics + Gel + Paclobutrazol 1	6	9	39	3
Aeroponics + Gel + Paclobutrazol 1	9	10	37	4
Aeroponics + Gel + Paclobutrazol 1	10	8	50	5
Aeroponics + Gel + Paclobutrazol 1	8	11	41	6
Aeroponics + Gel + Paclobutrazol 1	7	8	38	7
Aeroponics + Gel + Paclobutrazol 1	8	9	35	8
Aeroponics + Gel + Paclobutrazol 1	12	8	39	9
Aeroponics + Gel + Paclobutrazol 1	11	11	37	10
Aeroponics + Gel + Paclobutrazol 1	7	8	50	11
Aeroponics + Gel + Paclobutrazol 1	8	9	41	12
Aeroponics + Gel + Paclobutrazol 1	6	8	38	13
Aeroponics + Gel + Paclobutrazol 1	9	11	50	14
Aeroponics + Gel + Paclobutrazol 1	10	9	39	15
Aeroponics + Gel + Paclobutrazol 1	8	8	43	16
Aeroponics + Gel + Paclobutrazol 1	7	10	55	17
Aeroponics + Gel + Paclobutrazol 1	8	11	41	18
Aeroponics + Gel + Paclobutrazol 1	12	12	46	19
Aeroponics + Gel + Paclobutrazol 1	11	12	47	20
Aeroponics + Gel + Paclobutrazol 1	7	8	38	21
Aeroponics + Gel + Paclobutrazol 1	8	7	27	22
Aeroponics + Gel + Paclobutrazol 1	6	9	29	23
Aeroponics + Gel + Paclobutrazol 1	11	8	33	24
Aeroponics + Gel + Paclobutrazol 1	7	11	36	25
Aeroponics + Gel + Paclobutrazol 1	8	9	40	26
Aeroponics + Gel + Paclobutrazol 1	6	8	48	27
Aeroponics + Gel + Paclobutrazol 1	14	9	45	28
Aeroponics + Gel + Paclobutrazol 1	13	8	38	29
Aeroponics + Gel + Paclobutrazol 1	14	11	39	30
Aeroponics + Gel + Paclobutrazol 2	8	13	45	1
Aeroponics + Gel + Paclobutrazol 2	6	12	50	2
Aeroponics + Gel + Paclobutrazol 2	9	12	41	3
Aeroponics + Gel + Paclobutrazol 2	10	13	50	4
Aeroponics + Gel + Paclobutrazol 2	8	15	39	5
Aeroponics + Gel + Paclobutrazol 2	7	14	37	6
Aeroponics + Gel + Paclobutrazol 2	8	16	50	7
Aeroponics + Gel + Paclobutrazol 2	12	10	41	8
Aeroponics + Gel + Paclobutrazol 2	11	11	38	9
Aeroponics + Gel + Paclobutrazol 2	7	7	55	10
Aeroponics + Gel + Paclobutrazol 2	8	13	43	11
Aeroponics + Gel + Paclobutrazol 2	6	12	55	12
Aeroponics + Gel + Paclobutrazol 2	9	12	41	13
Aeroponics + Gel + Paclobutrazol 2	10	13	46	14
Aeroponics + Gel + Paclobutrazol 2	8	15	47	15
Aeroponics + Gel + Paclobutrazol 2	10	15	41	16
Aeroponics + Gel + Paclobutrazol 2	8	14	42	17
Aeroponics + Gel + Paclobutrazol 2	7	16	40	18
Aeroponics + Gel + Paclobutrazol 2	8	10	40	19
Aeroponics + Gel + Paclobutrazol 2	12	11	41	20
Aeroponics + Gel + Paclobutrazol 2	11	7	51	21
Aeroponics + Gel + Paclobutrazol 2	10	13	47	22
Aeroponics + Gel + Paclobutrazol 2	8	12	46	23
Aeroponics + Gel + Paclobutrazol 2	9	12	41	24
Aeroponics + Gel + Paclobutrazol 2	9	11	49	25
Aeroponics + Gel + Paclobutrazol 2	10	8	49	26
Aeroponics + Gel + Paclobutrazol 2	11	9	54	27
Aeroponics + Gel + Paclobutrazol 2	13	8	43	28
Aeroponics + Gel + Paclobutrazol 2	10	7	59	29
Aeroponics + Gel + Paclobutrazol 2	13	6	49	30
Aeroponics + Gel + Paclobutrazol 5	10	7	39	1
Aeroponics + Gel + Paclobutrazol 5	12	10	37	2
Aeroponics + Gel + Paclobutrazol 5	9	11	50	3
Aeroponics + Gel + Paclobutrazol 5	10	9	41	4
Aeroponics + Gel + Paclobutrazol 5	8	6	38	5
Aeroponics + Gel + Paclobutrazol 5	7	8	55	6
Aeroponics + Gel + Paclobutrazol 5	8	7	43	7
Aeroponics + Gel + Paclobutrazol 5	12	8	55	8
Aeroponics + Gel + Paclobutrazol 5	11	6	41	9
Aeroponics + Gel + Paclobutrazol 5	7	8	46	10
Aeroponics + Gel + Paclobutrazol 5	8	7	38	11
Aeroponics + Gel + Paclobutrazol 5	6	6	34	12
Aeroponics + Gel + Paclobutrazol 5	9	8	25	13
Aeroponics + Gel + Paclobutrazol 5	10	10	28	14
Aeroponics + Gel + Paclobutrazol 5	8	11	43	15
Aeroponics + Gel + Paclobutrazol 5	7	12	45	16
Aeroponics + Gel + Paclobutrazol 5	8	9	44	17
Aeroponics + Gel + Paclobutrazol 5	9	12	36	18
Aeroponics + Gel + Paclobutrazol 5	11	11	42	19
Aeroponics + Gel + Paclobutrazol 5	11	10	49	20
Aeroponics + Gel + Paclobutrazol 5	14	9	48	21
Aeroponics + Gel + Paclobutrazol 5	13	12	42	22
Aeroponics + Gel + Paclobutrazol 5	12	10	20	23
Aeroponics + Gel + Paclobutrazol 5	13	9	41	24
Aeroponics + Gel + Paclobutrazol 5	16	10	46	25
Aeroponics + Gel + Paclobutrazol 5	13	11	38	26
Aeroponics + Gel + Paclobutrazol 5	14	12	34	27
Aeroponics + Gel + Paclobutrazol 5	13	12	18	28
Aeroponics + Gel + Paclobutrazol 5	13	10	16	29
Aeroponics + Gel + Paclobutrazol 5	12	10	18	30
Aeroponics + Powder + Control	10	10	16	1
Aeroponics + Powder + Control	12	12	24	2
Aeroponics + Powder + Control	14	13	25	3
Aeroponics + Powder + Control	10	12	26	4
Aeroponics + Powder + Control	12	14	40	5
Aeroponics + Powder + Control	11	14	38	6
Aeroponics + Powder + Control	10	15	39	7
Aeroponics + Powder + Control	12	13	26	8
Aeroponics + Powder + Control	12	12	27	9
Aeroponics + Powder + Control	8	10	28	10
Aeroponics + Powder + Control	10	14	29	11
Aeroponics + Powder + Control	10	10	42	12
Aeroponics + Powder + Control	12	15	41	13
Aeroponics + Powder + Control	10	16	35	14
Aeroponics + Powder + Control	8	13	34	15
Aeroponics + Powder + Control	7	12	38	16
Aeroponics + Powder + Control	8	14	26	17
Aeroponics + Powder + Control	6	13	31	18
Aeroponics + Powder + Control	9	11	29	19
Aeroponics + Powder + Control	10	12	42	20
Aeroponics + Powder + Control	10	16	34	21
Aeroponics + Powder + Control	11	10	31	22
Aeroponics + Powder + Control	12	12	36	23
Aeroponics + Powder + Control	13	11	32	24
Aeroponics + Powder + Control	10	12	33	25
Aeroponics + Powder + Control	11	9	33	26
Aeroponics + Powder + Control	12	12	38	27
Aeroponics + Powder + Control	11	11	29	28
Aeroponics + Powder + Control	9	13	21	29
Aeroponics + Powder + Control	8	10	35	30
Aeroponics + Powder + Daminozide 1000	12	8	20	1
Aeroponics + Powder + Daminozide 1000	10	8	26	2
Aeroponics + Powder + Daminozide 1000	8	9	35	3
Aeroponics + Powder + Daminozide 1000	7	11	34	4
Aeroponics + Powder + Daminozide 1000	8	12	38	5
Aeroponics + Powder + Daminozide 1000	6	14	26	6
Aeroponics + Powder + Daminozide 1000	9	14	31	7
Aeroponics + Powder + Daminozide 1000	10	12	29	8
Aeroponics + Powder + Daminozide 1000	10	14	42	9
Aeroponics + Powder + Daminozide 1000	11	14	35	10
Aeroponics + Powder + Daminozide 1000	10	13	34	11
Aeroponics + Powder + Daminozide 1000	11	12	40	12
Aeroponics + Powder + Daminozide 1000	10	12	38	13
Aeroponics + Powder + Daminozide 1000	9	13	39	14
Aeroponics + Powder + Daminozide 1000	8	15	26	15
Aeroponics + Powder + Daminozide 1000	11	14	27	16
Aeroponics + Powder + Daminozide 1000	8	16	28	17
Aeroponics + Powder + Daminozide 1000	10	12	29	18
Aeroponics + Powder + Daminozide 1000	12	11	30	19
Aeroponics + Powder + Daminozide 1000	11	11	41	20
Aeroponics + Powder + Daminozide 1000	10	10	50	21
Aeroponics + Powder + Daminozide 1000	12	8	38	22
Aeroponics + Powder + Daminozide 1000	12	8	37	23
Aeroponics + Powder + Daminozide 1000	8	12	22	24
Aeroponics + Powder + Daminozide 1000	10	14	29	25
Aeroponics + Powder + Daminozide 1000	9	14	38	26
Aeroponics + Powder + Daminozide 1000	9	14	34	27
Aeroponics + Powder + Daminozide 1000	8	12	43	28
Aeroponics + Powder + Daminozide 1000	10	13	27	29
Aeroponics + Powder + Daminozide 1000	8	11	41	30
Aeroponics + Powder + Daminozide 2500	8	5	22	1
Aeroponics + Powder + Daminozide 2500	10	5	23	2
Aeroponics + Powder + Daminozide 2500	12	7	31	3
Aeroponics + Powder + Daminozide 2500	11	5	29	4
Aeroponics + Powder + Daminozide 2500	10	13	42	5
Aeroponics + Powder + Daminozide 2500	8	12	35	6
Aeroponics + Powder + Daminozide 2500	10	12	34	7
Aeroponics + Powder + Daminozide 2500	12	13	40	8
Aeroponics + Powder + Daminozide 2500	11	15	27	9
Aeroponics + Powder + Daminozide 2500	9	14	26	10
Aeroponics + Powder + Daminozide 2500	12	16	24	11
Aeroponics + Powder + Daminozide 2500	11	9	30	12
Aeroponics + Powder + Daminozide 2500	12	10	34	13
Aeroponics + Powder + Daminozide 2500	10	10	28	14
Aeroponics + Powder + Daminozide 2500	12	11	35	15
Aeroponics + Powder + Daminozide 2500	11	7	27	16
Aeroponics + Powder + Daminozide 2500	11	13	27	17
Aeroponics + Powder + Daminozide 2500	9	12	35	18
Aeroponics + Powder + Daminozide 2500	7	12	30	19
Aeroponics + Powder + Daminozide 2500	9	13	29	20
Aeroponics + Powder + Daminozide 2500	11	15	27	21
Aeroponics + Powder + Daminozide 2500	14	14	21	22
Aeroponics + Powder + Daminozide 2500	10	16	26	23
Aeroponics + Powder + Daminozide 2500	11	9	24	24
Aeroponics + Powder + Daminozide 2500	10	10	37	25
Aeroponics + Powder + Daminozide 2500	11	11	22	26
Aeroponics + Powder + Daminozide 2500	10	10	29	27
Aeroponics + Powder + Daminozide 2500	10	19	38	28
Aeroponics + Powder + Daminozide 2500	8	12	28	29
Aeroponics + Powder + Daminozide 2500	8	9	30	30
Aeroponics + Powder + Daminozide 5000	9	7	15	1
Aeroponics + Powder + Daminozide 5000	10	7	15	2
Aeroponics + Powder + Daminozide 5000	12	12	34	3
Aeroponics + Powder + Daminozide 5000	11	10	40	4
Aeroponics + Powder + Daminozide 5000	11	14	27	5
Aeroponics + Powder + Daminozide 5000	9	10	26	6
Aeroponics + Powder + Daminozide 5000	10	15	24	7
Aeroponics + Powder + Daminozide 5000	10	16	30	8
Aeroponics + Powder + Daminozide 5000	10	13	34	9
Aeroponics + Powder + Daminozide 5000	9	12	28	10
Aeroponics + Powder + Daminozide 5000	11	14	19	11
Aeroponics + Powder + Daminozide 5000	12	13	18	12
Aeroponics + Powder + Daminozide 5000	11	6	30	13
Aeroponics + Powder + Daminozide 5000	9	7	24	14
Aeroponics + Powder + Daminozide 5000	10	12	19	15
Aeroponics + Powder + Daminozide 5000	9	10	25	16
Aeroponics + Powder + Daminozide 5000	10	14	27	17
Aeroponics + Powder + Daminozide 5000	11	10	22	18
Aeroponics + Powder + Daminozide 5000	9	15	24	19
Aeroponics + Powder + Daminozide 5000	10	16	27	20
Aeroponics + Powder + Daminozide 5000	8	13	29	21
Aeroponics + Powder + Daminozide 5000	7	12	29	22
Aeroponics + Powder + Daminozide 5000	12	14	24	23
Aeroponics + Powder + Daminozide 5000	11	13	27	24
Aeroponics + Powder + Daminozide 5000	10	10	17	25
Aeroponics + Powder + Daminozide 5000	10	9	19	26
Aeroponics + Powder + Daminozide 5000	9	10	17	27
Aeroponics + Powder + Daminozide 5000	10	11	28	28
Aeroponics + Powder + Daminozide 5000	12	7	24	29
Aeroponics + Powder + Daminozide 5000	10	6	15	30
Aeroponics + Powder + Paclobutrazol 1	11	6	30	1
Aeroponics + Powder + Paclobutrazol 1	11	8	35	2
Aeroponics + Powder + Paclobutrazol 1	12	9	33	3
Aeroponics + Powder + Paclobutrazol 1	10	6	36	4
Aeroponics + Powder + Paclobutrazol 1	14	10	34	5
Aeroponics + Powder + Paclobutrazol 1	10	10	31	6
Aeroponics + Powder + Paclobutrazol 1	10	11	28	7
Aeroponics + Powder + Paclobutrazol 1	9	7	31	8
Aeroponics + Powder + Paclobutrazol 1	8	13	29	9
Aeroponics + Powder + Paclobutrazol 1	8	12	22	10
Aeroponics + Powder + Paclobutrazol 1	6	12	28	11
Aeroponics + Powder + Paclobutrazol 1	8	13	30	12
Aeroponics + Powder + Paclobutrazol 1	9	15	38	13
Aeroponics + Powder + Paclobutrazol 1	10	14	34	14
Aeroponics + Powder + Paclobutrazol 1	11	6	36	15
Aeroponics + Powder + Paclobutrazol 1	10	10	30	16
Aeroponics + Powder + Paclobutrazol 1	13	8	30	17
Aeroponics + Powder + Paclobutrazol 1	14	10	36	18
Aeroponics + Powder + Paclobutrazol 1	11	12	34	19
Aeroponics + Powder + Paclobutrazol 1	10	14	31	20
Aeroponics + Powder + Paclobutrazol 1	11	14	28	21
Aeroponics + Powder + Paclobutrazol 1	12	12	31	22
Aeroponics + Powder + Paclobutrazol 1	10	10	29	23
Aeroponics + Powder + Paclobutrazol 1	9	6	39	24
Aeroponics + Powder + Paclobutrazol 1	11	10	31	25
Aeroponics + Powder + Paclobutrazol 1	12	9	33	26
Aeroponics + Powder + Paclobutrazol 1	10	8	35	27
Aeroponics + Powder + Paclobutrazol 1	10	7	37	28
Aeroponics + Powder + Paclobutrazol 1	11	6	34	29
Aeroponics + Powder + Paclobutrazol 1	11	8	37	30
Aeroponics + Powder + Paclobutrazol 2	10	8	10	1
Aeroponics + Powder + Paclobutrazol 2	10	6	19	2
Aeroponics + Powder + Paclobutrazol 2	8	5	14	3
Aeroponics + Powder + Paclobutrazol 2	9	8	38	4
Aeroponics + Powder + Paclobutrazol 2	11	9	39	5
Aeroponics + Powder + Paclobutrazol 2	12	11	26	6
Aeroponics + Powder + Paclobutrazol 2	14	14	27	7
Aeroponics + Powder + Paclobutrazol 2	10	12	28	8
Aeroponics + Powder + Paclobutrazol 2	8	11	29	9
Aeroponics + Powder + Paclobutrazol 2	9	9	30	10
Aeroponics + Powder + Paclobutrazol 2	11	8	41	11
Aeroponics + Powder + Paclobutrazol 2	10	9	50	12
Aeroponics + Powder + Paclobutrazol 2	11	9	38	13
Aeroponics + Powder + Paclobutrazol 2	10	12	37	14
Aeroponics + Powder + Paclobutrazol 2	10	14	22	15
Aeroponics + Powder + Paclobutrazol 2	8	12	34	16
Aeroponics + Powder + Paclobutrazol 2	7	7	29	17
Aeroponics + Powder + Paclobutrazol 2	10	6	33	18
Aeroponics + Powder + Paclobutrazol 2	11	7	28	19
Aeroponics + Powder + Paclobutrazol 2	12	8	31	20
Aeroponics + Powder + Paclobutrazol 2	9	12	35	21
Aeroponics + Powder + Paclobutrazol 2	10	10	32	22
Aeroponics + Powder + Paclobutrazol 2	18	11	30	23
Aeroponics + Powder + Paclobutrazol 2	11	11	25	24
Aeroponics + Powder + Paclobutrazol 2	11	12	24	25
Aeroponics + Powder + Paclobutrazol 2	12	10	31	26
Aeroponics + Powder + Paclobutrazol 2	14	10	28	27
Aeroponics + Powder + Paclobutrazol 2	11	9	31	28
Aeroponics + Powder + Paclobutrazol 2	9	8	31	29
Aeroponics + Powder + Paclobutrazol 2	8	8	28	30
Aeroponics + Powder + Paclobutrazol 5	8	5	11	1
Aeroponics + Powder + Paclobutrazol 5	9	7	15	2
Aeroponics + Powder + Paclobutrazol 5	12	8	18	3
Aeroponics + Powder + Paclobutrazol 5	12	7	15	4
Aeroponics + Powder + Paclobutrazol 5	9	8	10	5
Aeroponics + Powder + Paclobutrazol 5	10	10	18	6
Aeroponics + Powder + Paclobutrazol 5	12	12	14	7
Aeroponics + Powder + Paclobutrazol 5	13	8	13	8
Aeroponics + Powder + Paclobutrazol 5	9	10	10	9
Aeroponics + Powder + Paclobutrazol 5	7	13	18	10
Aeroponics + Powder + Paclobutrazol 5	8	5	16	11
Aeroponics + Powder + Paclobutrazol 5	9	6	15	12
Aeroponics + Powder + Paclobutrazol 5	10	5	18	13
Aeroponics + Powder + Paclobutrazol 5	13	8	15	14
Aeroponics + Powder + Paclobutrazol 5	11	9	10	15
Aeroponics + Powder + Paclobutrazol 5	12	11	18	16
Aeroponics + Powder + Paclobutrazol 5	11	8	14	17
Aeroponics + Powder + Paclobutrazol 5	11	12	13	18
Aeroponics + Powder + Paclobutrazol 5	11	7	10	19
Aeroponics + Powder + Paclobutrazol 5	12	5	19	20
Aeroponics + Powder + Paclobutrazol 5	8	6	21	21
Aeroponics + Powder + Paclobutrazol 5	9	5	22	22
Aeroponics + Powder + Paclobutrazol 5	13	8	21	23
Aeroponics + Powder + Paclobutrazol 5	12	9	18	24
Aeroponics + Powder + Paclobutrazol 5	11	11	18	25
Aeroponics + Powder + Paclobutrazol 5	11	8	14	26
Aeroponics + Powder + Paclobutrazol 5	12	9	13	27
Aeroponics + Powder + Paclobutrazol 5	9	8	11	28
Aeroponics + Powder + Paclobutrazol 5	12	7	15	29
Aeroponics + Powder + Paclobutrazol 5	11	9	15	30
Float + Gel + Control	18	7	15	1
Float + Gel + Control	16	15	26	2
Float + Gel + Control	17	12	27	3
Float + Gel + Control	16	11	21	4
Float + Gel + Control	18	13	21	5
Float + Gel + Control	17	11	25	6
Float + Gel + Control	15	12	28	7
Float + Gel + Control	17	10	27	8
Float + Gel + Control	15	10	24	9
Float + Gel + Control	16	15	32	10
Float + Gel + Control	15	14	28	11
Float + Gel + Control	16	13	25	12
Float + Gel + Control	15	16	23	13
Float + Gel + Control	16	14	28	14
Float + Gel + Control	17	15	31	15
Float + Gel + Control	19	12	34	16
Float + Gel + Control	18	11	28	17
Float + Gel + Control	16	13	17	18
Float + Gel + Control	17	11	18	19
Float + Gel + Control	16	12	19	20
Float + Gel + Control	18	12	20	21
Float + Gel + Control	17	13	22	22
Float + Gel + Control	16	10	23	23
Float + Gel + Control	15	9	24	24
Float + Gel + Control	17	12	21	25
Float + Gel + Control	18	13	25	26
Float + Gel + Control	20	14	29	27
Float + Gel + Control	16	10	18	28
Float + Gel + Control	15	11	19	29
Float + Gel + Control	18	13	17	30
Float + Gel + Daminozide 1000	13	5	26	1
Float + Gel + Daminozide 1000	13	7	24	2
Float + Gel + Daminozide 1000	13	12	38	3
Float + Gel + Daminozide 1000	12	11	34	4
Float + Gel + Daminozide 1000	14	13	32	5
Float + Gel + Daminozide 1000	13	11	32	6
Float + Gel + Daminozide 1000	14	12	35	7
Float + Gel + Daminozide 1000	13	12	24	8
Float + Gel + Daminozide 1000	15	7	31	9
Float + Gel + Daminozide 1000	15	8	28	10
Float + Gel + Daminozide 1000	18	9	28	11
Float + Gel + Daminozide 1000	16	12	39	12
Float + Gel + Daminozide 1000	14	11	40	13
Float + Gel + Daminozide 1000	14	13	31	14
Float + Gel + Daminozide 1000	13	11	24	15
Float + Gel + Daminozide 1000	12	12	26	16
Float + Gel + Daminozide 1000	14	12	34	17
Float + Gel + Daminozide 1000	13	7	29	18
Float + Gel + Daminozide 1000	14	5	30	19
Float + Gel + Daminozide 1000	13	6	22	20
Float + Gel + Daminozide 1000	14	5	20	21
Float + Gel + Daminozide 1000	13	10	27	22
Float + Gel + Daminozide 1000	15	9	26	23
Float + Gel + Daminozide 1000	16	12	24	24
Float + Gel + Daminozide 1000	13	13	27	25
Float + Gel + Daminozide 1000	12	11	26	26
Float + Gel + Daminozide 1000	14	12	24	27
Float + Gel + Daminozide 1000	13	8	27	28
Float + Gel + Daminozide 1000	15	7	29	29
Float + Gel + Daminozide 1000	14	8	26	30
Float + Gel + Daminozide 2500	6	6	18	1
Float + Gel + Daminozide 2500	8	7	19	2
Float + Gel + Daminozide 2500	10	7	20	3
Float + Gel + Daminozide 2500	10	7	24	4
Float + Gel + Daminozide 2500	11	8	26	5
Float + Gel + Daminozide 2500	9	6	31	6
Float + Gel + Daminozide 2500	11	7	24	7
Float + Gel + Daminozide 2500	10	8	10	8
Float + Gel + Daminozide 2500	10	7	19	9
Float + Gel + Daminozide 2500	11	6	12	10
Float + Gel + Daminozide 2500	10	7	13	11
Float + Gel + Daminozide 2500	10	8	20	12
Float + Gel + Daminozide 2500	11	6	28	13
Float + Gel + Daminozide 2500	10	12	13	14
Float + Gel + Daminozide 2500	13	7	27	15
Float + Gel + Daminozide 2500	10	5	21	16
Float + Gel + Daminozide 2500	10	6	30	17
Float + Gel + Daminozide 2500	11	7	24	18
Float + Gel + Daminozide 2500	9	6	28	19
Float + Gel + Daminozide 2500	11	6	24	20
Float + Gel + Daminozide 2500	10	7	13	21
Float + Gel + Daminozide 2500	10	7	20	22
Float + Gel + Daminozide 2500	11	7	28	23
Float + Gel + Daminozide 2500	10	8	29	24
Float + Gel + Daminozide 2500	6	6	23	25
Float + Gel + Daminozide 2500	8	6	30	26
Float + Gel + Daminozide 2500	10	7	13	27
Float + Gel + Daminozide 2500	12	9	20	28
Float + Gel + Daminozide 2500	12	8	28	29
Float + Gel + Daminozide 2500	8	6	20	30
Float + Gel + Daminozide 5000	8	6	30	1
Float + Gel + Daminozide 5000	9	7	34	2
Float + Gel + Daminozide 5000	13	6	50	3
Float + Gel + Daminozide 5000	12	8	41	4
Float + Gel + Daminozide 5000	14	9	38	5
Float + Gel + Daminozide 5000	13	6	36	6
Float + Gel + Daminozide 5000	14	10	34	7
Float + Gel + Daminozide 5000	11	9	32	8
Float + Gel + Daminozide 5000	10	6	39	9
Float + Gel + Daminozide 5000	9	7	37	10
Float + Gel + Daminozide 5000	10	8	50	11
Float + Gel + Daminozide 5000	9	6	41	12
Float + Gel + Daminozide 5000	10	7	38	13
Float + Gel + Daminozide 5000	8	8	50	14
Float + Gel + Daminozide 5000	9	7	39	15
Float + Gel + Daminozide 5000	14	9	33	16
Float + Gel + Daminozide 5000	13	10	36	17
Float + Gel + Daminozide 5000	14	8	40	18
Float + Gel + Daminozide 5000	13	7	48	19
Float + Gel + Daminozide 5000	14	8	42	20
Float + Gel + Daminozide 5000	12	9	45	21
Float + Gel + Daminozide 5000	10	7	27	22
Float + Gel + Daminozide 5000	9	7	29	23
Float + Gel + Daminozide 5000	10	8	33	24
Float + Gel + Daminozide 5000	9	9	36	25
Float + Gel + Daminozide 5000	8	6	40	26
Float + Gel + Daminozide 5000	8	7	48	27
Float + Gel + Daminozide 5000	8	8	45	28
Float + Gel + Daminozide 5000	9	8	38	29
Float + Gel + Daminozide 5000	8	7	39	30
Float + Gel + Paclobutrazol 1	14	8	45	1
Float + Gel + Paclobutrazol 1	14	10	50	2
Float + Gel + Paclobutrazol 1	15	9	41	3
Float + Gel + Paclobutrazol 1	14	10	50	4
Float + Gel + Paclobutrazol 1	14	7	55	5
Float + Gel + Paclobutrazol 1	15	8	43	6
Float + Gel + Paclobutrazol 1	13	9	55	7
Float + Gel + Paclobutrazol 1	14	9	41	8
Float + Gel + Paclobutrazol 1	13	8	46	9
Float + Gel + Paclobutrazol 1	14	7	55	10
Float + Gel + Paclobutrazol 1	14	8	43	11
Float + Gel + Paclobutrazol 1	14	6	55	12
Float + Gel + Paclobutrazol 1	15	8	41	13
Float + Gel + Paclobutrazol 1	13	7	46	14
Float + Gel + Paclobutrazol 1	13	6	47	15
Float + Gel + Paclobutrazol 1	15	8	41	16
Float + Gel + Paclobutrazol 1	15	11	51	17
Float + Gel + Paclobutrazol 1	18	9	47	18
Float + Gel + Paclobutrazol 1	16	10	46	19
Float + Gel + Paclobutrazol 1	14	12	39	20
Float + Gel + Paclobutrazol 1	14	8	51	21
Float + Gel + Paclobutrazol 1	14	7	47	22
Float + Gel + Paclobutrazol 1	15	6	46	23
Float + Gel + Paclobutrazol 1	15	8	41	24
Float + Gel + Paclobutrazol 1	13	7	49	25
Float + Gel + Paclobutrazol 1	14	6	49	26
Float + Gel + Paclobutrazol 1	15	8	54	27
Float + Gel + Paclobutrazol 1	14	6	43	28
Float + Gel + Paclobutrazol 1	13	8	59	29
Float + Gel + Paclobutrazol 1	14	7	49	30
Float + Gel + Paclobutrazol 2	15	5	11	1
Float + Gel + Paclobutrazol 2	16	6	17	2
Float + Gel + Paclobutrazol 2	15	5	11	3
Float + Gel + Paclobutrazol 2	13	7	13	4
Float + Gel + Paclobutrazol 2	13	5	10	5
Float + Gel + Paclobutrazol 2	15	5	11	6
Float + Gel + Paclobutrazol 2	15	8	20	7
Float + Gel + Paclobutrazol 2	18	6	17	8
Float + Gel + Paclobutrazol 2	16	8	11	9
Float + Gel + Paclobutrazol 2	14	6	10	10
Float + Gel + Paclobutrazol 2	14	8	11	11
Float + Gel + Paclobutrazol 2	15	7	20	12
Float + Gel + Paclobutrazol 2	14	6	17	13
Float + Gel + Paclobutrazol 2	15	8	11	14
Float + Gel + Paclobutrazol 2	16	7	20	15
Float + Gel + Paclobutrazol 2	14	7	18	16
Float + Gel + Paclobutrazol 2	14	6	17	17
Float + Gel + Paclobutrazol 2	13	9	19	18
Float + Gel + Paclobutrazol 2	12	5	18	19
Float + Gel + Paclobutrazol 2	13	7	19	20
Float + Gel + Paclobutrazol 2	16	5	17	21
Float + Gel + Paclobutrazol 2	14	9	10	22
Float + Gel + Paclobutrazol 2	11	5	20	23
Float + Gel + Paclobutrazol 2	14	6	24	24
Float + Gel + Paclobutrazol 2	14	8	23	25
Float + Gel + Paclobutrazol 2	13	9	21	26
Float + Gel + Paclobutrazol 2	12	9	11	27
Float + Gel + Paclobutrazol 2	13	8	14	28
Float + Gel + Paclobutrazol 2	16	7	15	29
Float + Gel + Paclobutrazol 2	13	6	17	30
Float + Gel + Paclobutrazol 5	10	7	15	1
Float + Gel + Paclobutrazol 5	12	10	17	2
Float + Gel + Paclobutrazol 5	13	11	19	3
Float + Gel + Paclobutrazol 5	12	9	19	4
Float + Gel + Paclobutrazol 5	12	12	17	5
Float + Gel + Paclobutrazol 5	11	10	15	6
Float + Gel + Paclobutrazol 5	13	12	17	7
Float + Gel + Paclobutrazol 5	13	9	19	8
Float + Gel + Paclobutrazol 5	13	8	17	9
Float + Gel + Paclobutrazol 5	15	9	15	10
Float + Gel + Paclobutrazol 5	13	12	17	11
Float + Gel + Paclobutrazol 5	15	11	18	12
Float + Gel + Paclobutrazol 5	14	10	15	13
Float + Gel + Paclobutrazol 5	13	10	19	14
Float + Gel + Paclobutrazol 5	11	11	17	15
Float + Gel + Paclobutrazol 5	12	9	17	16
Float + Gel + Paclobutrazol 5	14	10	15	17
Float + Gel + Paclobutrazol 5	13	12	17	18
Float + Gel + Paclobutrazol 5	13	13	19	19
Float + Gel + Paclobutrazol 5	15	14	15	20
Float + Gel + Paclobutrazol 5	14	9	19	21
Float + Gel + Paclobutrazol 5	13	8	18	22
Float + Gel + Paclobutrazol 5	12	9	20	23
Float + Gel + Paclobutrazol 5	13	9	19	24
Float + Gel + Paclobutrazol 5	16	8	17	25
Float + Gel + Paclobutrazol 5	13	9	16	26
Float + Gel + Paclobutrazol 5	14	12	15	27
Float + Gel + Paclobutrazol 5	15	12	18	28
Float + Gel + Paclobutrazol 5	13	10	16	29
Float + Gel + Paclobutrazol 5	12	10	18	30
Float + Powder + Control	18	14	16	1
Float + Powder + Control	17	11	24	2
Float + Powder + Control	16	15	25	3
Float + Powder + Control	17	14	26	4
Float + Powder + Control	19	13	22	5
Float + Powder + Control	15	16	24	6
Float + Powder + Control	16	14	24	7
Float + Powder + Control	13	15	26	8
Float + Powder + Control	14	12	27	9
Float + Powder + Control	16	11	21	10
Float + Powder + Control	17	13	21	11
Float + Powder + Control	14	15	33	12
Float + Powder + Control	19	17	41	13
Float + Powder + Control	18	14	31	14
Float + Powder + Control	19	15	31	15
Float + Powder + Control	16	16	35	16
Float + Powder + Control	18	14	34	17
Float + Powder + Control	20	11	28	18
Float + Powder + Control	18	13	39	19
Float + Powder + Control	17	14	40	20
Float + Powder + Control	15	12	31	21
Float + Powder + Control	16	10	24	22
Float + Powder + Control	14	12	26	23
Float + Powder + Control	13	16	34	24
Float + Powder + Control	17	14	31	25
Float + Powder + Control	18	13	32	26
Float + Powder + Control	17	13	37	27
Float + Powder + Control	15	12	29	28
Float + Powder + Control	15	13	21	29
Float + Powder + Control	16	14	35	30
Float + Powder + Daminozide 1000	13	8	20	1
Float + Powder + Daminozide 1000	14	9	26	2
Float + Powder + Daminozide 1000	13	12	28	3
Float + Powder + Daminozide 1000	15	11	27	4
Float + Powder + Daminozide 1000	16	12	31	5
Float + Powder + Daminozide 1000	13	10	32	6
Float + Powder + Daminozide 1000	12	9	38	7
Float + Powder + Daminozide 1000	14	14	29	8
Float + Powder + Daminozide 1000	15	16	24	9
Float + Powder + Daminozide 1000	17	18	36	10
Float + Powder + Daminozide 1000	15	18	24	11
Float + Powder + Daminozide 1000	14	17	40	12
Float + Powder + Daminozide 1000	16	12	26	13
Float + Powder + Daminozide 1000	14	18	39	14
Float + Powder + Daminozide 1000	13	14	43	15
Float + Powder + Daminozide 1000	14	16	38	16
Float + Powder + Daminozide 1000	17	15	34	17
Float + Powder + Daminozide 1000	16	13	32	18
Float + Powder + Daminozide 1000	14	14	32	19
Float + Powder + Daminozide 1000	13	10	35	20
Float + Powder + Daminozide 1000	14	15	32	21
Float + Powder + Daminozide 1000	16	17	38	22
Float + Powder + Daminozide 1000	14	15	37	23
Float + Powder + Daminozide 1000	14	13	24	24
Float + Powder + Daminozide 1000	13	14	31	25
Float + Powder + Daminozide 1000	11	16	38	26
Float + Powder + Daminozide 1000	13	17	34	27
Float + Powder + Daminozide 1000	14	12	40	28
Float + Powder + Daminozide 1000	13	10	27	29
Float + Powder + Daminozide 1000	12	14	41	30
Float + Powder + Daminozide 2500	8	5	22	1
Float + Powder + Daminozide 2500	10	5	26	2
Float + Powder + Daminozide 2500	12	9	27	3
Float + Powder + Daminozide 2500	11	4	39	4
Float + Powder + Daminozide 2500	13	6	43	5
Float + Powder + Daminozide 2500	15	8	38	6
Float + Powder + Daminozide 2500	14	11	34	7
Float + Powder + Daminozide 2500	12	7	30	8
Float + Powder + Daminozide 2500	10	6	27	9
Float + Powder + Daminozide 2500	11	14	26	10
Float + Powder + Daminozide 2500	13	10	24	11
Float + Powder + Daminozide 2500	11	9	30	12
Float + Powder + Daminozide 2500	12	13	34	13
Float + Powder + Daminozide 2500	13	8	28	14
Float + Powder + Daminozide 2500	14	14	35	15
Float + Powder + Daminozide 2500	11	9	27	16
Float + Powder + Daminozide 2500	12	7	27	17
Float + Powder + Daminozide 2500	9	14	35	18
Float + Powder + Daminozide 2500	15	12	30	19
Float + Powder + Daminozide 2500	13	11	29	20
Float + Powder + Daminozide 2500	12	11	27	21
Float + Powder + Daminozide 2500	11	7	21	22
Float + Powder + Daminozide 2500	10	6	38	23
Float + Powder + Daminozide 2500	11	9	31	24
Float + Powder + Daminozide 2500	12	12	24	25
Float + Powder + Daminozide 2500	15	18	36	26
Float + Powder + Daminozide 2500	14	14	24	27
Float + Powder + Daminozide 2500	12	16	35	28
Float + Powder + Daminozide 2500	14	9	30	29
Float + Powder + Daminozide 2500	13	11	30	30
Float + Powder + Daminozide 5000	9	7	15	1
Float + Powder + Daminozide 5000	10	7	15	2
Float + Powder + Daminozide 5000	12	8	18	3
Float + Powder + Daminozide 5000	11	6	30	4
Float + Powder + Daminozide 5000	11	11	24	5
Float + Powder + Daminozide 5000	9	14	19	6
Float + Powder + Daminozide 5000	10	6	18	7
Float + Powder + Daminozide 5000	10	8	30	8
Float + Powder + Daminozide 5000	10	9	30	9
Float + Powder + Daminozide 5000	9	9	24	10
Float + Powder + Daminozide 5000	11	9	19	11
Float + Powder + Daminozide 5000	12	7	18	12
Float + Powder + Daminozide 5000	11	11	30	13
Float + Powder + Daminozide 5000	9	6	24	14
Float + Powder + Daminozide 5000	10	12	19	15
Float + Powder + Daminozide 5000	9	8	25	16
Float + Powder + Daminozide 5000	11	7	40	17
Float + Powder + Daminozide 5000	12	6	30	18
Float + Powder + Daminozide 5000	9	7	38	19
Float + Powder + Daminozide 5000	10	9	24	20
Float + Powder + Daminozide 5000	11	11	22	21
Float + Powder + Daminozide 5000	14	12	29	22
Float + Powder + Daminozide 5000	12	16	24	23
Float + Powder + Daminozide 5000	11	14	27	24
Float + Powder + Daminozide 5000	9	11	17	25
Float + Powder + Daminozide 5000	11	13	19	26
Float + Powder + Daminozide 5000	9	10	17	27
Float + Powder + Daminozide 5000	10	11	28	28
Float + Powder + Daminozide 5000	12	9	24	29
Float + Powder + Daminozide 5000	10	8	15	30
Float + Powder + Paclobutrazol 1	13	6	30	1
Float + Powder + Paclobutrazol 1	13	8	35	2
Float + Powder + Paclobutrazol 1	15	9	40	3
Float + Powder + Paclobutrazol 1	15	6	30	4
Float + Powder + Paclobutrazol 1	14	10	38	5
Float + Powder + Paclobutrazol 1	15	10	34	6
Float + Powder + Paclobutrazol 1	13	6	45	7
Float + Powder + Paclobutrazol 1	14	10	43	8
Float + Powder + Paclobutrazol 1	15	12	42	9
Float + Powder + Paclobutrazol 1	14	7	38	10
Float + Powder + Paclobutrazol 1	15	9	40	11
Float + Powder + Paclobutrazol 1	13	6	30	12
Float + Powder + Paclobutrazol 1	14	14	38	13
Float + Powder + Paclobutrazol 1	13	15	34	14
Float + Powder + Paclobutrazol 1	14	13	36	15
Float + Powder + Paclobutrazol 1	17	14	30	16
Float + Powder + Paclobutrazol 1	16	8	30	17
Float + Powder + Paclobutrazol 1	14	10	43	18
Float + Powder + Paclobutrazol 1	19	12	42	19
Float + Powder + Paclobutrazol 1	24	7	38	20
Float + Powder + Paclobutrazol 1	21	9	40	21
Float + Powder + Paclobutrazol 1	13	8	30	22
Float + Powder + Paclobutrazol 1	13	7	38	23
Float + Powder + Paclobutrazol 1	13	6	34	24
Float + Powder + Paclobutrazol 1	14	8	31	25
Float + Powder + Paclobutrazol 1	15	9	33	26
Float + Powder + Paclobutrazol 1	13	8	35	27
Float + Powder + Paclobutrazol 1	13	7	37	28
Float + Powder + Paclobutrazol 1	14	6	34	29
Float + Powder + Paclobutrazol 1	15	8	37	30
Float + Powder + Paclobutrazol 2	14	3	10	1
Float + Powder + Paclobutrazol 2	15	6	19	2
Float + Powder + Paclobutrazol 2	19	5	14	3
Float + Powder + Paclobutrazol 2	17	7	33	4
Float + Powder + Paclobutrazol 2	17	8	30	5
Float + Powder + Paclobutrazol 2	16	9	27	6
Float + Powder + Paclobutrazol 2	14	8	29	7
Float + Powder + Paclobutrazol 2	15	10	33	8
Float + Powder + Paclobutrazol 2	19	12	42	9
Float + Powder + Paclobutrazol 2	21	7	29	10
Float + Powder + Paclobutrazol 2	24	9	29	11
Float + Powder + Paclobutrazol 2	19	6	33	12
Float + Powder + Paclobutrazol 2	14	14	30	13
Float + Powder + Paclobutrazol 2	15	9	27	14
Float + Powder + Paclobutrazol 2	13	8	34	15
Float + Powder + Paclobutrazol 2	12	6	34	16
Float + Powder + Paclobutrazol 2	14	7	29	17
Float + Powder + Paclobutrazol 2	15	6	33	18
Float + Powder + Paclobutrazol 2	14	7	28	19
Float + Powder + Paclobutrazol 2	15	7	25	20
Float + Powder + Paclobutrazol 2	15	8	29	21
Float + Powder + Paclobutrazol 2	16	9	24	22
Float + Powder + Paclobutrazol 2	15	8	27	23
Float + Powder + Paclobutrazol 2	15	10	29	24
Float + Powder + Paclobutrazol 2	15	11	33	25
Float + Powder + Paclobutrazol 2	16	13	28	26
Float + Powder + Paclobutrazol 2	18	12	25	27
Float + Powder + Paclobutrazol 2	15	9	29	28
Float + Powder + Paclobutrazol 2	15	8	31	29
Float + Powder + Paclobutrazol 2	16	8	28	30
Float + Powder + Paclobutrazol 5	15	5	11	1
Float + Powder + Paclobutrazol 5	15	7	15	2
Float + Powder + Paclobutrazol 5	15	8	18	3
Float + Powder + Paclobutrazol 5	16	7	15	4
Float + Powder + Paclobutrazol 5	13	8	10	5
Float + Powder + Paclobutrazol 5	15	10	18	6
Float + Powder + Paclobutrazol 5	15	12	14	7
Float + Powder + Paclobutrazol 5	16	8	13	8
Float + Powder + Paclobutrazol 5	18	10	10	9
Float + Powder + Paclobutrazol 5	15	13	18	10
Float + Powder + Paclobutrazol 5	15	5	16	11
Float + Powder + Paclobutrazol 5	15	8	10	12
Float + Powder + Paclobutrazol 5	13	7	18	13
Float + Powder + Paclobutrazol 5	12	8	14	14
Float + Powder + Paclobutrazol 5	14	10	13	15
Float + Powder + Paclobutrazol 5	15	10	17	16
Float + Powder + Paclobutrazol 5	14	8	10	17
Float + Powder + Paclobutrazol 5	15	7	12	18
Float + Powder + Paclobutrazol 5	14	7	10	19
Float + Powder + Paclobutrazol 5	15	5	19	20
Float + Powder + Paclobutrazol 5	16	8	14	21
Float + Powder + Paclobutrazol 5	15	7	13	22
Float + Powder + Paclobutrazol 5	19	8	17	23
Float + Powder + Paclobutrazol 5	17	10	10	24
Float + Powder + Paclobutrazol 5	15	7	18	25
Float + Powder + Paclobutrazol 5	18	9	14	26
Float + Powder + Paclobutrazol 5	19	11	15	27
Float + Powder + Paclobutrazol 5	15	8	17	28
Float + Powder + Paclobutrazol 5	13	7	10	29
Float + Powder + Paclobutrazol 5	16	9	15	30
Mist + Gel + Control	18	7	15	1
Mist + Gel + Control	17	10	15	2
Mist + Gel + Control	15	10	18	3
Mist + Gel + Control	19	12	15	4
Mist + Gel + Control	15	10	22	5
Mist + Gel + Control	17	10	25	6
Mist + Gel + Control	16	11	22	7
Mist + Gel + Control	9	10	21	8
Mist + Gel + Control	19	12	19	9
Mist + Gel + Control	18	10	18	10
Mist + Gel + Control	17	13	21	11
Mist + Gel + Control	17	7	25	12
Mist + Gel + Control	17	10	23	13
Mist + Gel + Control	16	12	19	14
Mist + Gel + Control	15	11	15	15
Mist + Gel + Control	19	12	19	16
Mist + Gel + Control	15	13	18	17
Mist + Gel + Control	16	11	17	18
Mist + Gel + Control	17	11	18	19
Mist + Gel + Control	16	12	19	20
Mist + Gel + Control	18	12	20	21
Mist + Gel + Control	17	13	22	22
Mist + Gel + Control	16	10	23	23
Mist + Gel + Control	15	9	24	24
Mist + Gel + Control	17	12	21	25
Mist + Gel + Control	18	13	25	26
Mist + Gel + Control	19	12	23	27
Mist + Gel + Control	16	10	18	28
Mist + Gel + Control	15	11	19	29
Mist + Gel + Control	18	13	17	30
Mist + Gel + Daminozide 1000	13	5	26	1
Mist + Gel + Daminozide 1000	13	7	24	2
Mist + Gel + Daminozide 1000	14	5	20	3
Mist + Gel + Daminozide 1000	15	8	23	4
Mist + Gel + Daminozide 1000	13	5	30	5
Mist + Gel + Daminozide 1000	13	6	28	6
Mist + Gel + Daminozide 1000	14	8	27	7
Mist + Gel + Daminozide 1000	0	5	24	8
Mist + Gel + Daminozide 1000	15	7	31	9
Mist + Gel + Daminozide 1000	15	8	28	10
Mist + Gel + Daminozide 1000	14	6	26	11
Mist + Gel + Daminozide 1000	13	7	30	12
Mist + Gel + Daminozide 1000	14	6	21	13
Mist + Gel + Daminozide 1000	13	8	29	14
Mist + Gel + Daminozide 1000	13	5	25	15
Mist + Gel + Daminozide 1000	12	8	27	16
Mist + Gel + Daminozide 1000	14	6	28	17
Mist + Gel + Daminozide 1000	13	7	29	18
Mist + Gel + Daminozide 1000	14	5	30	19
Mist + Gel + Daminozide 1000	13	6	22	20
Mist + Gel + Daminozide 1000	0	5	20	21
Mist + Gel + Daminozide 1000	13	8	21	22
Mist + Gel + Daminozide 1000	14	7	20	23
Mist + Gel + Daminozide 1000	13	6	20	24
Mist + Gel + Daminozide 1000	15	7	30	25
Mist + Gel + Daminozide 1000	13	5	28	26
Mist + Gel + Daminozide 1000	15	6	26	27
Mist + Gel + Daminozide 1000	13	8	27	28
Mist + Gel + Daminozide 1000	15	7	29	29
Mist + Gel + Daminozide 1000	14	8	26	30
Mist + Gel + Daminozide 2500	6	6	18	1
Mist + Gel + Daminozide 2500	8	7	19	2
Mist + Gel + Daminozide 2500	10	7	20	3
Mist + Gel + Daminozide 2500	10	7	24	4
Mist + Gel + Daminozide 2500	11	8	26	5
Mist + Gel + Daminozide 2500	9	6	31	6
Mist + Gel + Daminozide 2500	11	7	24	7
Mist + Gel + Daminozide 2500	10	8	10	8
Mist + Gel + Daminozide 2500	10	7	19	9
Mist + Gel + Daminozide 2500	11	6	12	10
Mist + Gel + Daminozide 2500	10	7	13	11
Mist + Gel + Daminozide 2500	10	8	20	12
Mist + Gel + Daminozide 2500	11	6	28	13
Mist + Gel + Daminozide 2500	10	7	13	14
Mist + Gel + Daminozide 2500	12	5	22	15
Mist + Gel + Daminozide 2500	10	6	25	16
Mist + Gel + Daminozide 2500	11	7	30	17
Mist + Gel + Daminozide 2500	8	7	24	18
Mist + Gel + Daminozide 2500	9	6	28	19
Mist + Gel + Daminozide 2500	9	6	24	20
Mist + Gel + Daminozide 2500	9	7	26	21
Mist + Gel + Daminozide 2500	10	8	24	22
Mist + Gel + Daminozide 2500	8	6	24	23
Mist + Gel + Daminozide 2500	7	7	26	24
Mist + Gel + Daminozide 2500	6	8	23	25
Mist + Gel + Daminozide 2500	8	6	30	26
Mist + Gel + Daminozide 2500	10	7	27	27
Mist + Gel + Daminozide 2500	11	8	29	28
Mist + Gel + Daminozide 2500	8	8	30	29
Mist + Gel + Daminozide 2500	6	6	20	30
Mist + Gel + Daminozide 5000	8	6	30	1
Mist + Gel + Daminozide 5000	9	7	34	2
Mist + Gel + Daminozide 5000	8	8	32	3
Mist + Gel + Daminozide 5000	9	8	38	4
Mist + Gel + Daminozide 5000	10	6	40	5
Mist + Gel + Daminozide 5000	9	7	46	6
Mist + Gel + Daminozide 5000	9	8	31	7
Mist + Gel + Daminozide 5000	8	7	33	8
Mist + Gel + Daminozide 5000	10	6	39	9
Mist + Gel + Daminozide 5000	9	7	37	10
Mist + Gel + Daminozide 5000	10	8	50	11
Mist + Gel + Daminozide 5000	9	6	41	12
Mist + Gel + Daminozide 5000	10	7	38	13
Mist + Gel + Daminozide 5000	8	8	50	14
Mist + Gel + Daminozide 5000	9	7	39	15
Mist + Gel + Daminozide 5000	9	6	30	16
Mist + Gel + Daminozide 5000	8	8	37	17
Mist + Gel + Daminozide 5000	10	8	46	18
Mist + Gel + Daminozide 5000	9	7	49	19
Mist + Gel + Daminozide 5000	10	7	50	20
Mist + Gel + Daminozide 5000	8	6	27	21
Mist + Gel + Daminozide 5000	10	7	27	22
Mist + Gel + Daminozide 5000	9	7	29	23
Mist + Gel + Daminozide 5000	10	8	33	24
Mist + Gel + Daminozide 5000	9	9	36	25
Mist + Gel + Daminozide 5000	8	6	40	26
Mist + Gel + Daminozide 5000	8	7	48	27
Mist + Gel + Daminozide 5000	8	8	45	28
Mist + Gel + Daminozide 5000	9	8	38	29
Mist + Gel + Daminozide 5000	8	7	39	30
Mist + Gel + Paclobutrazol 1	14	8	45	1
Mist + Gel + Paclobutrazol 1	14	10	50	2
Mist + Gel + Paclobutrazol 1	15	9	41	3
Mist + Gel + Paclobutrazol 1	14	10	50	4
Mist + Gel + Paclobutrazol 1	15	8	51	5
Mist + Gel + Paclobutrazol 1	14	9	50	6
Mist + Gel + Paclobutrazol 1	13	8	34	7
Mist + Gel + Paclobutrazol 1	13	9	37	8
Mist + Gel + Paclobutrazol 1	15	8	50	9
Mist + Gel + Paclobutrazol 1	13	7	55	10
Mist + Gel + Paclobutrazol 1	14	8	43	11
Mist + Gel + Paclobutrazol 1	14	6	55	12
Mist + Gel + Paclobutrazol 1	15	8	41	13
Mist + Gel + Paclobutrazol 1	13	7	46	14
Mist + Gel + Paclobutrazol 1	14	6	47	15
Mist + Gel + Paclobutrazol 1	13	8	41	16
Mist + Gel + Paclobutrazol 1	15	7	49	17
Mist + Gel + Paclobutrazol 1	14	6	58	18
Mist + Gel + Paclobutrazol 1	15	8	53	19
Mist + Gel + Paclobutrazol 1	13	6	49	20
Mist + Gel + Paclobutrazol 1	15	8	51	21
Mist + Gel + Paclobutrazol 1	14	7	47	22
Mist + Gel + Paclobutrazol 1	15	6	46	23
Mist + Gel + Paclobutrazol 1	15	8	41	24
Mist + Gel + Paclobutrazol 1	13	7	49	25
Mist + Gel + Paclobutrazol 1	14	6	49	26
Mist + Gel + Paclobutrazol 1	15	8	54	27
Mist + Gel + Paclobutrazol 1	14	6	43	28
Mist + Gel + Paclobutrazol 1	13	8	59	29
Mist + Gel + Paclobutrazol 1	14	7	49	30
Mist + Gel + Paclobutrazol 2	15	5	11	1
Mist + Gel + Paclobutrazol 2	16	6	17	2
Mist + Gel + Paclobutrazol 2	15	5	11	3
Mist + Gel + Paclobutrazol 2	16	7	16	4
Mist + Gel + Paclobutrazol 2	14	5	11	5
Mist + Gel + Paclobutrazol 2	16	5	11	6
Mist + Gel + Paclobutrazol 2	15	6	19	7
Mist + Gel + Paclobutrazol 2	16	7	17	8
Mist + Gel + Paclobutrazol 2	14	7	13	9
Mist + Gel + Paclobutrazol 2	15	7	12	10
Mist + Gel + Paclobutrazol 2	16	6	18	11
Mist + Gel + Paclobutrazol 2	15	5	13	12
Mist + Gel + Paclobutrazol 2	14	7	10	13
Mist + Gel + Paclobutrazol 2	15	6	11	14
Mist + Gel + Paclobutrazol 2	16	7	20	15
Mist + Gel + Paclobutrazol 2	14	7	18	16
Mist + Gel + Paclobutrazol 2	14	6	17	17
Mist + Gel + Paclobutrazol 2	15	6	13	18
Mist + Gel + Paclobutrazol 2	14	8	18	19
Mist + Gel + Paclobutrazol 2	15	5	19	20
Mist + Gel + Paclobutrazol 2	12	5	17	21
Mist + Gel + Paclobutrazol 2	14	9	10	22
Mist + Gel + Paclobutrazol 2	11	5	20	23
Mist + Gel + Paclobutrazol 2	15	6	17	24
Mist + Gel + Paclobutrazol 2	16	7	17	25
Mist + Gel + Paclobutrazol 2	15	8	21	26
Mist + Gel + Paclobutrazol 2	11	9	11	27
Mist + Gel + Paclobutrazol 2	15	8	14	28
Mist + Gel + Paclobutrazol 2	14	7	15	29
Mist + Gel + Paclobutrazol 2	13	6	17	30
Mist + Gel + Paclobutrazol 5	10	7	15	1
Mist + Gel + Paclobutrazol 5	12	10	17	2
Mist + Gel + Paclobutrazol 5	13	11	19	3
Mist + Gel + Paclobutrazol 5	12	9	19	4
Mist + Gel + Paclobutrazol 5	12	12	17	5
Mist + Gel + Paclobutrazol 5	11	10	15	6
Mist + Gel + Paclobutrazol 5	13	12	17	7
Mist + Gel + Paclobutrazol 5	15	10	19	8
Mist + Gel + Paclobutrazol 5	15	9	20	9
Mist + Gel + Paclobutrazol 5	14	11	15	10
Mist + Gel + Paclobutrazol 5	12	8	16	11
Mist + Gel + Paclobutrazol 5	13	12	18	12
Mist + Gel + Paclobutrazol 5	12	10	15	13
Mist + Gel + Paclobutrazol 5	15	10	19	14
Mist + Gel + Paclobutrazol 5	11	11	17	15
Mist + Gel + Paclobutrazol 5	12	9	18	16
Mist + Gel + Paclobutrazol 5	13	11	19	17
Mist + Gel + Paclobutrazol 5	14	12	20	18
Mist + Gel + Paclobutrazol 5	16	8	20	19
Mist + Gel + Paclobutrazol 5	13	12	19	20
Mist + Gel + Paclobutrazol 5	14	9	17	21
Mist + Gel + Paclobutrazol 5	13	8	18	22
Mist + Gel + Paclobutrazol 5	12	9	20	23
Mist + Gel + Paclobutrazol 5	13	9	19	24
Mist + Gel + Paclobutrazol 5	16	8	17	25
Mist + Gel + Paclobutrazol 5	13	9	16	26
Mist + Gel + Paclobutrazol 5	14	12	15	27
Mist + Gel + Paclobutrazol 5	15	12	18	28
Mist + Gel + Paclobutrazol 5	13	10	16	29
Mist + Gel + Paclobutrazol 5	12	10	18	30
Mist + Powder + Control	15	8	18	1
Mist + Powder + Control	15	10	22	2
Mist + Powder + Control	15	12	25	3
Mist + Powder + Control	17	12	35	4
Mist + Powder + Control	15	8	40	5
Mist + Powder + Control	16	15	25	6
Mist + Powder + Control	15	10	30	7
Mist + Powder + Control	16	12	35	8
Mist + Powder + Control	15	11	32	9
Mist + Powder + Control	16	10	35	10
Mist + Powder + Control	17	13	40	11
Mist + Powder + Control	15	12	35	12
Mist + Powder + Control	0	10	22	13
Mist + Powder + Control	15	11	35	14
Mist + Powder + Control	14	10	38	15
Mist + Powder + Control	16	12	18	16
Mist + Powder + Control	15	12	28	17
Mist + Powder + Control	17	9	29	18
Mist + Powder + Control	0	10	40	19
Mist + Powder + Control	15	12	35	20
Mist + Powder + Control	15	14	36	21
Mist + Powder + Control	16	12	24	22
Mist + Powder + Control	15	8	19	23
Mist + Powder + Control	14	9	20	24
Mist + Powder + Control	17	10	25	25
Mist + Powder + Control	16	12	33	26
Mist + Powder + Control	16	12	34	27
Mist + Powder + Control	15	10	20	28
Mist + Powder + Control	15	9	18	29
Mist + Powder + Control	16	10	35	30
Mist + Powder + Daminozide 1000	11	5	20	1
Mist + Powder + Daminozide 1000	13	5	26	2
Mist + Powder + Daminozide 1000	11	6	25	3
Mist + Powder + Daminozide 1000	13	8	38	4
Mist + Powder + Daminozide 1000	12	9	34	5
Mist + Powder + Daminozide 1000	13	5	25	6
Mist + Powder + Daminozide 1000	11	7	26	7
Mist + Powder + Daminozide 1000	12	5	40	8
Mist + Powder + Daminozide 1000	13	10	38	9
Mist + Powder + Daminozide 1000	14	9	35	10
Mist + Powder + Daminozide 1000	12	6	34	11
Mist + Powder + Daminozide 1000	13	7	40	12
Mist + Powder + Daminozide 1000	11	8	38	13
Mist + Powder + Daminozide 1000	10	5	39	14
Mist + Powder + Daminozide 1000	13	7	37	15
Mist + Powder + Daminozide 1000	12	10	35	16
Mist + Powder + Daminozide 1000	11	5	48	17
Mist + Powder + Daminozide 1000	12	6	46	18
Mist + Powder + Daminozide 1000	11	7	42	19
Mist + Powder + Daminozide 1000	12	8	41	20
Mist + Powder + Daminozide 1000	13	5	50	21
Mist + Powder + Daminozide 1000	12	9	38	22
Mist + Powder + Daminozide 1000	14	8	37	23
Mist + Powder + Daminozide 1000	13	7	22	24
Mist + Powder + Daminozide 1000	12	6	29	25
Mist + Powder + Daminozide 1000	12	7	38	26
Mist + Powder + Daminozide 1000	13	6	34	27
Mist + Powder + Daminozide 1000	11	8	43	28
Mist + Powder + Daminozide 1000	13	7	27	29
Mist + Powder + Daminozide 1000	12	7	41	30
Mist + Powder + Daminozide 2500	8	5	22	1
Mist + Powder + Daminozide 2500	10	5	23	2
Mist + Powder + Daminozide 2500	12	7	35	3
Mist + Powder + Daminozide 2500	11	6	31	4
Mist + Powder + Daminozide 2500	10	7	28	5
Mist + Powder + Daminozide 2500	12	5	29	6
Mist + Powder + Daminozide 2500	9	6	32	7
Mist + Powder + Daminozide 2500	8	7	30	8
Mist + Powder + Daminozide 2500	10	6	27	9
Mist + Powder + Daminozide 2500	9	5	26	10
Mist + Powder + Daminozide 2500	12	7	24	11
Mist + Powder + Daminozide 2500	11	6	30	12
Mist + Powder + Daminozide 2500	12	7	34	13
Mist + Powder + Daminozide 2500	12	5	28	14
Mist + Powder + Daminozide 2500	12	6	35	15
Mist + Powder + Daminozide 2500	11	7	27	16
Mist + Powder + Daminozide 2500	12	6	27	17
Mist + Powder + Daminozide 2500	9	5	35	18
Mist + Powder + Daminozide 2500	8	7	30	19
Mist + Powder + Daminozide 2500	9	6	29	20
Mist + Powder + Daminozide 2500	12	5	27	21
Mist + Powder + Daminozide 2500	11	7	21	22
Mist + Powder + Daminozide 2500	10	6	26	23
Mist + Powder + Daminozide 2500	11	7	24	24
Mist + Powder + Daminozide 2500	12	6	25	25
Mist + Powder + Daminozide 2500	11	7	30	26
Mist + Powder + Daminozide 2500	9	6	31	27
Mist + Powder + Daminozide 2500	10	7	27	28
Mist + Powder + Daminozide 2500	8	5	29	29
Mist + Powder + Daminozide 2500	8	5	30	30
Mist + Powder + Daminozide 5000	9	7	15	1
Mist + Powder + Daminozide 5000	10	7	15	2
Mist + Powder + Daminozide 5000	12	8	29	3
Mist + Powder + Daminozide 5000	11	7	15	4
Mist + Powder + Daminozide 5000	11	8	19	5
Mist + Powder + Daminozide 5000	9	9	21	6
Mist + Powder + Daminozide 5000	10	7	28	7
Mist + Powder + Daminozide 5000	10	10	26	8
Mist + Powder + Daminozide 5000	10	8	24	9
Mist + Powder + Daminozide 5000	9	7	30	10
Mist + Powder + Daminozide 5000	11	8	15	11
Mist + Powder + Daminozide 5000	12	9	18	12
Mist + Powder + Daminozide 5000	11	6	30	13
Mist + Powder + Daminozide 5000	9	7	24	14
Mist + Powder + Daminozide 5000	10	6	19	15
Mist + Powder + Daminozide 5000	9	7	25	16
Mist + Powder + Daminozide 5000	10	10	27	17
Mist + Powder + Daminozide 5000	12	11	30	18
Mist + Powder + Daminozide 5000	9	10	18	19
Mist + Powder + Daminozide 5000	10	7	19	20
Mist + Powder + Daminozide 5000	0	6	24	21
Mist + Powder + Daminozide 5000	11	7	29	22
Mist + Powder + Daminozide 5000	9	8	24	23
Mist + Powder + Daminozide 5000	10	8	27	24
Mist + Powder + Daminozide 5000	10	10	17	25
Mist + Powder + Daminozide 5000	11	9	19	26
Mist + Powder + Daminozide 5000	9	10	17	27
Mist + Powder + Daminozide 5000	10	11	28	28
Mist + Powder + Daminozide 5000	12	7	24	29
Mist + Powder + Daminozide 5000	10	6	15	30
Mist + Powder + Paclobutrazol 1	13	6	30	1
Mist + Powder + Paclobutrazol 1	13	8	35	2
Mist + Powder + Paclobutrazol 1	15	8	36	3
Mist + Powder + Paclobutrazol 1	15	9	37	4
Mist + Powder + Paclobutrazol 1	14	7	30	5
Mist + Powder + Paclobutrazol 1	15	10	33	6
Mist + Powder + Paclobutrazol 1	13	10	40	7
Mist + Powder + Paclobutrazol 1	14	9	38	8
Mist + Powder + Paclobutrazol 1	15	8	34	9
Mist + Powder + Paclobutrazol 1	14	7	34	10
Mist + Powder + Paclobutrazol 1	15	9	40	11
Mist + Powder + Paclobutrazol 1	13	6	30	12
Mist + Powder + Paclobutrazol 1	15	10	38	13
Mist + Powder + Paclobutrazol 1	14	10	34	14
Mist + Powder + Paclobutrazol 1	14	6	36	15
Mist + Powder + Paclobutrazol 1	14	10	30	16
Mist + Powder + Paclobutrazol 1	15	8	30	17
Mist + Powder + Paclobutrazol 1	13	9	34	18
Mist + Powder + Paclobutrazol 1	14	7	37	19
Mist + Powder + Paclobutrazol 1	15	9	31	20
Mist + Powder + Paclobutrazol 1	14	8	35	21
Mist + Powder + Paclobutrazol 1	13	6	40	22
Mist + Powder + Paclobutrazol 1	13	7	37	23
Mist + Powder + Paclobutrazol 1	13	6	39	24
Mist + Powder + Paclobutrazol 1	14	8	31	25
Mist + Powder + Paclobutrazol 1	15	9	33	26
Mist + Powder + Paclobutrazol 1	14	8	35	27
Mist + Powder + Paclobutrazol 1	13	7	37	28
Mist + Powder + Paclobutrazol 1	14	6	34	29
Mist + Powder + Paclobutrazol 1	15	8	37	30
Mist + Powder + Paclobutrazol 2	14	3	10	1
Mist + Powder + Paclobutrazol 2	15	6	19	2
Mist + Powder + Paclobutrazol 2	14	5	14	3
Mist + Powder + Paclobutrazol 2	15	6	20	4
Mist + Powder + Paclobutrazol 2	15	7	18	5
Mist + Powder + Paclobutrazol 2	15	9	26	6
Mist + Powder + Paclobutrazol 2	14	8	11	7
Mist + Powder + Paclobutrazol 2	15	7	19	8
Mist + Powder + Paclobutrazol 2	14	6	26	9
Mist + Powder + Paclobutrazol 2	14	5	18	10
Mist + Powder + Paclobutrazol 2	15	6	29	11
Mist + Powder + Paclobutrazol 2	14	7	33	12
Mist + Powder + Paclobutrazol 2	14	8	30	13
Mist + Powder + Paclobutrazol 2	15	9	27	14
Mist + Powder + Paclobutrazol 2	15	8	34	15
Mist + Powder + Paclobutrazol 2	15	6	34	16
Mist + Powder + Paclobutrazol 2	15	7	29	17
Mist + Powder + Paclobutrazol 2	15	6	33	18
Mist + Powder + Paclobutrazol 2	16	7	28	19
Mist + Powder + Paclobutrazol 2	15	6	34	20
Mist + Powder + Paclobutrazol 2	15	8	31	21
Mist + Powder + Paclobutrazol 2	16	9	19	22
Mist + Powder + Paclobutrazol 2	15	7	18	23
Mist + Powder + Paclobutrazol 2	14	6	18	24
Mist + Powder + Paclobutrazol 2	15	8	35	25
Mist + Powder + Paclobutrazol 2	16	7	19	26
Mist + Powder + Paclobutrazol 2	14	9	31	27
Mist + Powder + Paclobutrazol 2	15	9	31	28
Mist + Powder + Paclobutrazol 2	15	8	31	29
Mist + Powder + Paclobutrazol 2	16	8	28	30
Mist + Powder + Paclobutrazol 5	15	5	11	1
Mist + Powder + Paclobutrazol 5	15	7	15	2
Mist + Powder + Paclobutrazol 5	16	8	18	3
Mist + Powder + Paclobutrazol 5	14	7	15	4
Mist + Powder + Paclobutrazol 5	12	8	10	5
Mist + Powder + Paclobutrazol 5	13	10	18	6
Mist + Powder + Paclobutrazol 5	16	12	14	7
Mist + Powder + Paclobutrazol 5	16	8	13	8
Mist + Powder + Paclobutrazol 5	14	10	10	9
Mist + Powder + Paclobutrazol 5	15	13	18	10
Mist + Powder + Paclobutrazol 5	15	5	16	11
Mist + Powder + Paclobutrazol 5	15	7	11	12
Mist + Powder + Paclobutrazol 5	16	8	12	13
Mist + Powder + Paclobutrazol 5	13	9	13	14
Mist + Powder + Paclobutrazol 5	15	11	14	15
Mist + Powder + Paclobutrazol 5	16	10	17	16
Mist + Powder + Paclobutrazol 5	15	8	10	17
Mist + Powder + Paclobutrazol 5	15	7	12	18
Mist + Powder + Paclobutrazol 5	14	7	10	19
Mist + Powder + Paclobutrazol 5	15	5	19	20
Mist + Powder + Paclobutrazol 5	16	5	18	21
Mist + Powder + Paclobutrazol 5	15	7	13	22
Mist + Powder + Paclobutrazol 5	15	8	17	23
Mist + Powder + Paclobutrazol 5	16	8	20	24
Mist + Powder + Paclobutrazol 5	13	7	18	25
Mist + Powder + Paclobutrazol 5	16	8	14	26
Mist + Powder + Paclobutrazol 5	11	7	13	27
Mist + Powder + Paclobutrazol 5	15	8	11	28
Mist + Powder + Paclobutrazol 5	13	7	15	29
Mist + Powder + Paclobutrazol 5	16	9	15	30
