# Supplementary material for: Optimizing Rooting and Growth of Salvia rosmarinus Cuttings in Soilless Systems Affected by Growth Regulators
Source: Plants (Basel). 2025 Jul 17;14(14):2210. doi: 10.3390/plants14142210 (PMC12300963; doi:10.3390/plants14142210)
Supplement: Supplementary file 1 [file plants-14-02210-s001.zip › _GL_Supplementary_Table_S1.xlsx]

## Sheet: Plant Height
Treatment	Mean	StdDev	TukeyGroup
Float + Gel + Control	16.6667	1.29544	ab
Mist + Gel + Control	16.5667	1.94197	ab
Float + Powder + Control	16.4333	1.83234	ab
Float + Powder + Paclobutrazol 2	15.9333	2.47656	ab
Float + Powder + Paclobutrazol 5	15.2667	1.65952	ab
Mist + Powder + Paclobutrazol 2	14.8333	0.647719	ab
Float + Powder + Paclobutrazol 1	14.8	2.52436	a
Mist + Powder + Paclobutrazol 5	14.7	1.317	a
Mist + Gel + Paclobutrazol 2	14.5333	1.35782	a
Mist + Powder + Control	14.4667	4.01491	a
Float + Gel + Paclobutrazol 1	14.2667	1.04826	a
Float + Gel + Paclobutrazol 2	14.2	1.49482	a
Mist + Gel + Paclobutrazol 1	14.0667	0.784915	a
Float + Powder + Daminozide 1000	14.0667	1.46059	a
Mist + Powder + Paclobutrazol 1	14.0333	0.808717	a
Float + Gel + Daminozide 1000	13.8333	1.31525	a
Mist + Gel + Paclobutrazol 5	13.1	1.4704	a
Float + Gel + Paclobutrazol 5	13.0667	1.33735	a
Mist + Gel + Daminozide 1000	12.7667	3.56886	a
Mist + Powder + Daminozide 1000	12.1667	0.985527	a
Float + Powder + Daminozide 2500	12.1	1.7685	a
Float + Gel + Daminozide 5000	10.6	2.23761	a
Aeroponics + Powder + Paclobutrazol 5	10.5667	1.6955	a
Float + Powder + Daminozide 5000	10.4667	1.25212	a
Aeroponics + Gel + Paclobutrazol 5	10.4667	2.56949	a
Aeroponics + Powder + Paclobutrazol 2	10.4667	2.17721	a
Aeroponics + Powder + Paclobutrazol 1	10.4	1.73404	a
Mist + Powder + Daminozide 2500	10.3	1.48904	a
Aeroponics + Powder + Daminozide 2500	10.2667	1.55216	a
Aeroponics + Powder + Control	10.2667	1.83704	a
Aeroponics + Gel + Daminozide 1000	10.2	1.901	a
Aeroponics + Powder + Daminozide 5000	10.0667	1.20153	a
Float + Gel + Daminozide 2500	9.93333	1.55216	a
Mist + Powder + Daminozide 5000	9.86667	2.11291	a
Aeroponics + Powder + Daminozide 1000	9.56667	1.56873	a
Aeroponics + Gel + Control	9.43333	1.77499	a
Mist + Gel + Daminozide 2500	9.3	1.62205	a
Aeroponics + Gel + Paclobutrazol 2	9.2	1.901	a
Aeroponics + Gel + Daminozide 2500	9.03333	1.73172	a
Aeroponics + Gel + Daminozide 5000	9	1.43839	a
Mist + Gel + Daminozide 5000	8.93333	0.784915	a
Aeroponics + Gel + Paclobutrazol 1	8.86667	2.38867	a

## Sheet: Root Length
Treatment	Mean	StdDev	TukeyGroup
Float + Powder + Daminozide 1000	13.6333	2.91823	a
Float + Powder + Control	13.5333	1.69651	a
Aeroponics + Gel + Daminozide 2500	13.3	2.47957	a
Aeroponics + Powder + Control	12.3667	1.84733	a
Aeroponics + Gel + Control	12.1667	2.46469	a
Float + Gel + Control	12.1333	1.9954	a
Aeroponics + Powder + Daminozide 1000	12.0333	2.20475	a
Aeroponics + Gel + Daminozide 1000	11.9333	2.66437	a
Aeroponics + Gel + Paclobutrazol 2	11.5667	2.81233	a
Aeroponics + Powder + Daminozide 2500	11.3	3.41548	a
Aeroponics + Powder + Daminozide 5000	11.2667	2.99348	a
Aeroponics + Gel + Daminozide 5000	11.2	3.10061	a
Mist + Gel + Control	10.9667	1.58622	a
Mist + Powder + Control	10.8333	1.72374	a
Float + Gel + Paclobutrazol 5	10.1667	1.66264	a
Mist + Gel + Paclobutrazol 5	10	1.48556	a
Aeroponics + Powder + Paclobutrazol 1	9.86667	2.77592	a
Float + Powder + Daminozide 2500	9.83333	3.51434	a
Float + Gel + Daminozide 1000	9.7	2.64119	a
Aeroponics + Powder + Paclobutrazol 2	9.53333	2.30042	a
Float + Powder + Daminozide 5000	9.4	2.68585	a
Aeroponics + Gel + Paclobutrazol 5	9.36667	1.92055	a
Aeroponics + Gel + Paclobutrazol 1	9.26667	1.41259	a
Float + Powder + Paclobutrazol 1	8.93333	2.62525	a
Float + Powder + Paclobutrazol 2	8.33333	2.39732	a
Float + Powder + Paclobutrazol 5	8.23333	1.90613	a
Aeroponics + Powder + Paclobutrazol 5	8.13333	2.22421	a
Float + Gel + Paclobutrazol 1	8.03333	1.5196	a
Mist + Powder + Daminozide 5000	8.03333	1.5196	a
Mist + Powder + Paclobutrazol 1	7.96667	1.37674	a
Mist + Powder + Paclobutrazol 5	7.96667	1.93842	a
Float + Gel + Daminozide 5000	7.6	1.19193	a
Mist + Gel + Paclobutrazol 1	7.56667	1.16511	a
Mist + Gel + Daminozide 5000	7.16667	0.833908	a
Mist + Powder + Paclobutrazol 2	7.03333	1.42595	a
Float + Gel + Daminozide 2500	7	1.28654	a
Mist + Powder + Daminozide 1000	6.93333	1.52978	a
Mist + Gel + Daminozide 2500	6.83333	0.833908	a
Float + Gel + Paclobutrazol 2	6.76667	1.38174	a
Mist + Gel + Daminozide 1000	6.5	1.16708	a
Mist + Gel + Paclobutrazol 2	6.43333	1.19434	a
Mist + Powder + Daminozide 2500	6.06667	0.827682	a

## Sheet: Root Branch
Treatment	Mean	StdDev	TukeyGroup
Mist + Gel + Paclobutrazol 1	47.7667	5.87034	b
Float + Gel + Paclobutrazol 1	47.5	5.26373	b
Aeroponics + Gel + Paclobutrazol 2	45.6667	5.70743	b
Aeroponics + Gel + Paclobutrazol 1	40.1	6.60381	ab
Float + Gel + Daminozide 5000	38.9333	6.28591	ab
Mist + Gel + Daminozide 5000	38.4	7.07887	ab
Aeroponics + Gel + Paclobutrazol 5	38.3333	10.4661	ab
Float + Powder + Paclobutrazol 1	36.1667	4.50351	ab
Mist + Powder + Daminozide 1000	35.5333	7.58735	ab
Mist + Powder + Paclobutrazol 1	34.8333	3.21723	ab
Aeroponics + Powder + Daminozide 1000	33.5667	6.93658	ab
Float + Powder + Daminozide 1000	32.5333	6.03857	a
Aeroponics + Powder + Paclobutrazol 1	32.3333	3.72627	a
Aeroponics + Powder + Control	31.9333	6.46974	a
Float + Powder + Daminozide 2500	30.2333	5.43097	a
Aeroponics + Powder + Paclobutrazol 2	29.9333	7.8386	a
Aeroponics + Powder + Daminozide 2500	29.6667	5.47932	a
Mist + Powder + Control	29.3667	7.40216	a
Float + Powder + Control	28.9333	6.29687	a
Float + Gel + Daminozide 1000	28.7667	5.00815	a
Mist + Powder + Daminozide 2500	28.4	3.71019	a
Float + Powder + Paclobutrazol 2	28.3667	6.01999	a
Mist + Gel + Daminozide 1000	25.8333	3.53391	a
Aeroponics + Gel + Daminozide 1000	25.2667	3.93861	a
Mist + Powder + Paclobutrazol 2	25.1	7.43408	a
Aeroponics + Powder + Daminozide 5000	24.5667	6.15144	a
Float + Gel + Control	23.8333	4.82867	a
Float + Powder + Daminozide 5000	23.7333	6.52282	a
Aeroponics + Gel + Daminozide 5000	23.5	6.03296	a
Mist + Gel + Daminozide 2500	22.9667	5.6476	a
Aeroponics + Gel + Daminozide 2500	22.9667	5.81012	a
Mist + Powder + Daminozide 5000	22.3667	5.30766	a
Float + Gel + Daminozide 2500	21.8333	6.10869	a
Aeroponics + Gel + Control	20.9333	4.76288	a
Mist + Gel + Control	19.8667	3.08202	a
Mist + Gel + Paclobutrazol 5	17.6	1.67332	a
Float + Gel + Paclobutrazol 5	17.1667	1.55549	a
Float + Gel + Paclobutrazol 2	15.7667	4.27247	a
Aeroponics + Powder + Paclobutrazol 5	15.2667	3.45347	a
Mist + Gel + Paclobutrazol 2	15.1333	3.43143	a
Mist + Powder + Paclobutrazol 5	14.3333	3.03239	a
Float + Powder + Paclobutrazol 5	14.1333	3.03694	a
