# Supplementary material for: Optimizing Rooting and Growth of Salvia rosmarinus Cuttings in Soilless Systems Affected by Growth Regulators
Source: Plants (Basel). 2025 Jul 17;14(14):2210. doi: 10.3390/plants14142210 (PMC12300963; doi:10.3390/plants14142210)
Supplement: Supplementary file 1 [file plants-14-02210-s001.zip › _GL_Three_Way_ANOVA_Full_Comparisons.xlsx]

## Sheet: Plant_Height_Tukey
group1	group2	meandiff	p-adj	lower	upper	reject
Aeroponics_Control_Gel	Aeroponics_Control_Powder	0.8333	0.9997	-1.0178	2.6845	FALSE
Aeroponics_Control_Gel	Aeroponics_Daminozide 1000_Gel	0.7667	1	-1.0845	2.6178	FALSE
Aeroponics_Control_Gel	Aeroponics_Daminozide 1000_Powder	0.1333	1	-1.7178	1.9845	FALSE
Aeroponics_Control_Gel	Aeroponics_Daminozide 2500_Gel	-0.4	1	-2.2511	1.4511	FALSE
Aeroponics_Control_Gel	Aeroponics_Daminozide 2500_Powder	0.8333	0.9997	-1.0178	2.6845	FALSE
Aeroponics_Control_Gel	Aeroponics_Daminozide 5000_Gel	-0.4333	1	-2.2845	1.4178	FALSE
Aeroponics_Control_Gel	Aeroponics_Daminozide 5000_Powder	0.6333	1	-1.2178	2.4845	FALSE
Aeroponics_Control_Gel	Aeroponics_Paclobutrazol 1_Gel	-0.5667	1	-2.4178	1.2845	FALSE
Aeroponics_Control_Gel	Aeroponics_Paclobutrazol 1_Powder	0.9667	0.9949	-0.8845	2.8178	FALSE
Aeroponics_Control_Gel	Aeroponics_Paclobutrazol 2_Gel	-0.2333	1	-2.0845	1.6178	FALSE
Aeroponics_Control_Gel	Aeroponics_Paclobutrazol 2_Powder	1.0333	0.984	-0.8178	2.8845	FALSE
Aeroponics_Control_Gel	Aeroponics_Paclobutrazol 5_Gel	1.0333	0.984	-0.8178	2.8845	FALSE
Aeroponics_Control_Gel	Aeroponics_Paclobutrazol 5_Powder	1.1333	0.9401	-0.7178	2.9845	FALSE
Aeroponics_Control_Gel	Float_Control_Gel	7.2333	0	5.3822	9.0845	TRUE
Aeroponics_Control_Gel	Float_Control_Powder	7	0	5.1489	8.8511	TRUE
Aeroponics_Control_Gel	Float_Daminozide 1000_Gel	4.4	0	2.5489	6.2511	TRUE
Aeroponics_Control_Gel	Float_Daminozide 1000_Powder	4.6333	0	2.7822	6.4845	TRUE
Aeroponics_Control_Gel	Float_Daminozide 2500_Gel	0.5	1	-1.3511	2.3511	FALSE
Aeroponics_Control_Gel	Float_Daminozide 2500_Powder	2.6667	0	0.8155	4.5178	TRUE
Aeroponics_Control_Gel	Float_Daminozide 5000_Gel	1.1667	0.9145	-0.6845	3.0178	FALSE
Aeroponics_Control_Gel	Float_Daminozide 5000_Powder	1.0333	0.984	-0.8178	2.8845	FALSE
Aeroponics_Control_Gel	Float_Paclobutrazol 1_Gel	4.8333	0	2.9822	6.6845	TRUE
Aeroponics_Control_Gel	Float_Paclobutrazol 1_Powder	5.3667	0	3.5155	7.2178	TRUE
Aeroponics_Control_Gel	Float_Paclobutrazol 2_Gel	4.7667	0	2.9155	6.6178	TRUE
Aeroponics_Control_Gel	Float_Paclobutrazol 2_Powder	6.5	0	4.6489	8.3511	TRUE
Aeroponics_Control_Gel	Float_Paclobutrazol 5_Gel	3.6333	0	1.7822	5.4845	TRUE
Aeroponics_Control_Gel	Float_Paclobutrazol 5_Powder	5.8333	0	3.9822	7.6845	TRUE
Aeroponics_Control_Gel	Mist_Control_Gel	7.1333	0	5.2822	8.9845	TRUE
Aeroponics_Control_Gel	Mist_Control_Powder	5.0333	0	3.1822	6.8845	TRUE
Aeroponics_Control_Gel	Mist_Daminozide 1000_Gel	3.3333	0	1.4822	5.1845	TRUE
Aeroponics_Control_Gel	Mist_Daminozide 1000_Powder	2.7333	0	0.8822	4.5845	TRUE
Aeroponics_Control_Gel	Mist_Daminozide 2500_Gel	-0.1333	1	-1.9845	1.7178	FALSE
Aeroponics_Control_Gel	Mist_Daminozide 2500_Powder	0.8667	0.9994	-0.9845	2.7178	FALSE
Aeroponics_Control_Gel	Mist_Daminozide 5000_Gel	-0.5	1	-2.3511	1.3511	FALSE
Aeroponics_Control_Gel	Mist_Daminozide 5000_Powder	0.4333	1	-1.4178	2.2845	FALSE
Aeroponics_Control_Gel	Mist_Paclobutrazol 1_Gel	4.6333	0	2.7822	6.4845	TRUE
Aeroponics_Control_Gel	Mist_Paclobutrazol 1_Powder	4.6	0	2.7489	6.4511	TRUE
Aeroponics_Control_Gel	Mist_Paclobutrazol 2_Gel	5.1	0	3.2489	6.9511	TRUE
Aeroponics_Control_Gel	Mist_Paclobutrazol 2_Powder	5.4	0	3.5489	7.2511	TRUE
Aeroponics_Control_Gel	Mist_Paclobutrazol 5_Gel	3.6667	0	1.8155	5.5178	TRUE
Aeroponics_Control_Gel	Mist_Paclobutrazol 5_Powder	5.2667	0	3.4155	7.1178	TRUE
Aeroponics_Control_Powder	Aeroponics_Daminozide 1000_Gel	-0.0667	1	-1.9178	1.7845	FALSE
Aeroponics_Control_Powder	Aeroponics_Daminozide 1000_Powder	-0.7	1	-2.5511	1.1511	FALSE
Aeroponics_Control_Powder	Aeroponics_Daminozide 2500_Gel	-1.2333	0.8437	-3.0845	0.6178	FALSE
Aeroponics_Control_Powder	Aeroponics_Daminozide 2500_Powder	0	1	-1.8511	1.8511	FALSE
Aeroponics_Control_Powder	Aeroponics_Daminozide 5000_Gel	-1.2667	0.7986	-3.1178	0.5845	FALSE
Aeroponics_Control_Powder	Aeroponics_Daminozide 5000_Powder	-0.2	1	-2.0511	1.6511	FALSE
Aeroponics_Control_Powder	Aeroponics_Paclobutrazol 1_Gel	-1.4	0.5735	-3.2511	0.4511	FALSE
Aeroponics_Control_Powder	Aeroponics_Paclobutrazol 1_Powder	0.1333	1	-1.7178	1.9845	FALSE
Aeroponics_Control_Powder	Aeroponics_Paclobutrazol 2_Gel	-1.0667	0.974	-2.9178	0.7845	FALSE
Aeroponics_Control_Powder	Aeroponics_Paclobutrazol 2_Powder	0.2	1	-1.6511	2.0511	FALSE
Aeroponics_Control_Powder	Aeroponics_Paclobutrazol 5_Gel	0.2	1	-1.6511	2.0511	FALSE
Aeroponics_Control_Powder	Aeroponics_Paclobutrazol 5_Powder	0.3	1	-1.5511	2.1511	FALSE
Aeroponics_Control_Powder	Float_Control_Gel	6.4	0	4.5489	8.2511	TRUE
Aeroponics_Control_Powder	Float_Control_Powder	6.1667	0	4.3155	8.0178	TRUE
Aeroponics_Control_Powder	Float_Daminozide 1000_Gel	3.5667	0	1.7155	5.4178	TRUE
Aeroponics_Control_Powder	Float_Daminozide 1000_Powder	3.8	0	1.9489	5.6511	TRUE
Aeroponics_Control_Powder	Float_Daminozide 2500_Gel	-0.3333	1	-2.1845	1.5178	FALSE
Aeroponics_Control_Powder	Float_Daminozide 2500_Powder	1.8333	0.0569	-0.0178	3.6845	FALSE
Aeroponics_Control_Powder	Float_Daminozide 5000_Gel	0.3333	1	-1.5178	2.1845	FALSE
Aeroponics_Control_Powder	Float_Daminozide 5000_Powder	0.2	1	-1.6511	2.0511	FALSE
Aeroponics_Control_Powder	Float_Paclobutrazol 1_Gel	4	0	2.1489	5.8511	TRUE
Aeroponics_Control_Powder	Float_Paclobutrazol 1_Powder	4.5333	0	2.6822	6.3845	TRUE
Aeroponics_Control_Powder	Float_Paclobutrazol 2_Gel	3.9333	0	2.0822	5.7845	TRUE
Aeroponics_Control_Powder	Float_Paclobutrazol 2_Powder	5.6667	0	3.8155	7.5178	TRUE
Aeroponics_Control_Powder	Float_Paclobutrazol 5_Gel	2.8	0	0.9489	4.6511	TRUE
Aeroponics_Control_Powder	Float_Paclobutrazol 5_Powder	5	0	3.1489	6.8511	TRUE
Aeroponics_Control_Powder	Mist_Control_Gel	6.3	0	4.4489	8.1511	TRUE
Aeroponics_Control_Powder	Mist_Control_Powder	4.2	0	2.3489	6.0511	TRUE
Aeroponics_Control_Powder	Mist_Daminozide 1000_Gel	2.5	0.0001	0.6489	4.3511	TRUE
Aeroponics_Control_Powder	Mist_Daminozide 1000_Powder	1.9	0.0346	0.0489	3.7511	TRUE
Aeroponics_Control_Powder	Mist_Daminozide 2500_Gel	-0.9667	0.9949	-2.8178	0.8845	FALSE
Aeroponics_Control_Powder	Mist_Daminozide 2500_Powder	0.0333	1	-1.8178	1.8845	FALSE
Aeroponics_Control_Powder	Mist_Daminozide 5000_Gel	-1.3333	0.6926	-3.1845	0.5178	FALSE
Aeroponics_Control_Powder	Mist_Daminozide 5000_Powder	-0.4	1	-2.2511	1.4511	FALSE
Aeroponics_Control_Powder	Mist_Paclobutrazol 1_Gel	3.8	0	1.9489	5.6511	TRUE
Aeroponics_Control_Powder	Mist_Paclobutrazol 1_Powder	3.7667	0	1.9155	5.6178	TRUE
Aeroponics_Control_Powder	Mist_Paclobutrazol 2_Gel	4.2667	0	2.4155	6.1178	TRUE
Aeroponics_Control_Powder	Mist_Paclobutrazol 2_Powder	4.5667	0	2.7155	6.4178	TRUE
Aeroponics_Control_Powder	Mist_Paclobutrazol 5_Gel	2.8333	0	0.9822	4.6845	TRUE
Aeroponics_Control_Powder	Mist_Paclobutrazol 5_Powder	4.4333	0	2.5822	6.2845	TRUE
Aeroponics_Daminozide 1000_Gel	Aeroponics_Daminozide 1000_Powder	-0.6333	1	-2.4845	1.2178	FALSE
Aeroponics_Daminozide 1000_Gel	Aeroponics_Daminozide 2500_Gel	-1.1667	0.9145	-3.0178	0.6845	FALSE
Aeroponics_Daminozide 1000_Gel	Aeroponics_Daminozide 2500_Powder	0.0667	1	-1.7845	1.9178	FALSE
Aeroponics_Daminozide 1000_Gel	Aeroponics_Daminozide 5000_Gel	-1.2	0.8824	-3.0511	0.6511	FALSE
Aeroponics_Daminozide 1000_Gel	Aeroponics_Daminozide 5000_Powder	-0.1333	1	-1.9845	1.7178	FALSE
Aeroponics_Daminozide 1000_Gel	Aeroponics_Paclobutrazol 1_Gel	-1.3333	0.6926	-3.1845	0.5178	FALSE
Aeroponics_Daminozide 1000_Gel	Aeroponics_Paclobutrazol 1_Powder	0.2	1	-1.6511	2.0511	FALSE
Aeroponics_Daminozide 1000_Gel	Aeroponics_Paclobutrazol 2_Gel	-1	0.9907	-2.8511	0.8511	FALSE
Aeroponics_Daminozide 1000_Gel	Aeroponics_Paclobutrazol 2_Powder	0.2667	1	-1.5845	2.1178	FALSE
Aeroponics_Daminozide 1000_Gel	Aeroponics_Paclobutrazol 5_Gel	0.2667	1	-1.5845	2.1178	FALSE
Aeroponics_Daminozide 1000_Gel	Aeroponics_Paclobutrazol 5_Powder	0.3667	1	-1.4845	2.2178	FALSE
Aeroponics_Daminozide 1000_Gel	Float_Control_Gel	6.4667	0	4.6155	8.3178	TRUE
Aeroponics_Daminozide 1000_Gel	Float_Control_Powder	6.2333	0	4.3822	8.0845	TRUE
Aeroponics_Daminozide 1000_Gel	Float_Daminozide 1000_Gel	3.6333	0	1.7822	5.4845	TRUE
Aeroponics_Daminozide 1000_Gel	Float_Daminozide 1000_Powder	3.8667	0	2.0155	5.7178	TRUE
Aeroponics_Daminozide 1000_Gel	Float_Daminozide 2500_Gel	-0.2667	1	-2.1178	1.5845	FALSE
Aeroponics_Daminozide 1000_Gel	Float_Daminozide 2500_Powder	1.9	0.0346	0.0489	3.7511	TRUE
Aeroponics_Daminozide 1000_Gel	Float_Daminozide 5000_Gel	0.4	1	-1.4511	2.2511	FALSE
Aeroponics_Daminozide 1000_Gel	Float_Daminozide 5000_Powder	0.2667	1	-1.5845	2.1178	FALSE
Aeroponics_Daminozide 1000_Gel	Float_Paclobutrazol 1_Gel	4.0667	0	2.2155	5.9178	TRUE
Aeroponics_Daminozide 1000_Gel	Float_Paclobutrazol 1_Powder	4.6	0	2.7489	6.4511	TRUE
Aeroponics_Daminozide 1000_Gel	Float_Paclobutrazol 2_Gel	4	0	2.1489	5.8511	TRUE
Aeroponics_Daminozide 1000_Gel	Float_Paclobutrazol 2_Powder	5.7333	0	3.8822	7.5845	TRUE
Aeroponics_Daminozide 1000_Gel	Float_Paclobutrazol 5_Gel	2.8667	0	1.0155	4.7178	TRUE
Aeroponics_Daminozide 1000_Gel	Float_Paclobutrazol 5_Powder	5.0667	0	3.2155	6.9178	TRUE
Aeroponics_Daminozide 1000_Gel	Mist_Control_Gel	6.3667	0	4.5155	8.2178	TRUE
Aeroponics_Daminozide 1000_Gel	Mist_Control_Powder	4.2667	0	2.4155	6.1178	TRUE
Aeroponics_Daminozide 1000_Gel	Mist_Daminozide 1000_Gel	2.5667	0.0001	0.7155	4.4178	TRUE
Aeroponics_Daminozide 1000_Gel	Mist_Daminozide 1000_Powder	1.9667	0.0204	0.1155	3.8178	TRUE
Aeroponics_Daminozide 1000_Gel	Mist_Daminozide 2500_Gel	-0.9	0.9987	-2.7511	0.9511	FALSE
Aeroponics_Daminozide 1000_Gel	Mist_Daminozide 2500_Powder	0.1	1	-1.7511	1.9511	FALSE
Aeroponics_Daminozide 1000_Gel	Mist_Daminozide 5000_Gel	-1.2667	0.7986	-3.1178	0.5845	FALSE
Aeroponics_Daminozide 1000_Gel	Mist_Daminozide 5000_Powder	-0.3333	1	-2.1845	1.5178	FALSE
Aeroponics_Daminozide 1000_Gel	Mist_Paclobutrazol 1_Gel	3.8667	0	2.0155	5.7178	TRUE
Aeroponics_Daminozide 1000_Gel	Mist_Paclobutrazol 1_Powder	3.8333	0	1.9822	5.6845	TRUE
Aeroponics_Daminozide 1000_Gel	Mist_Paclobutrazol 2_Gel	4.3333	0	2.4822	6.1845	TRUE
Aeroponics_Daminozide 1000_Gel	Mist_Paclobutrazol 2_Powder	4.6333	0	2.7822	6.4845	TRUE
Aeroponics_Daminozide 1000_Gel	Mist_Paclobutrazol 5_Gel	2.9	0	1.0489	4.7511	TRUE
Aeroponics_Daminozide 1000_Gel	Mist_Paclobutrazol 5_Powder	4.5	0	2.6489	6.3511	TRUE
Aeroponics_Daminozide 1000_Powder	Aeroponics_Daminozide 2500_Gel	-0.5333	1	-2.3845	1.3178	FALSE
Aeroponics_Daminozide 1000_Powder	Aeroponics_Daminozide 2500_Powder	0.7	1	-1.1511	2.5511	FALSE
Aeroponics_Daminozide 1000_Powder	Aeroponics_Daminozide 5000_Gel	-0.5667	1	-2.4178	1.2845	FALSE
Aeroponics_Daminozide 1000_Powder	Aeroponics_Daminozide 5000_Powder	0.5	1	-1.3511	2.3511	FALSE
Aeroponics_Daminozide 1000_Powder	Aeroponics_Paclobutrazol 1_Gel	-0.7	1	-2.5511	1.1511	FALSE
Aeroponics_Daminozide 1000_Powder	Aeroponics_Paclobutrazol 1_Powder	0.8333	0.9997	-1.0178	2.6845	FALSE
Aeroponics_Daminozide 1000_Powder	Aeroponics_Paclobutrazol 2_Gel	-0.3667	1	-2.2178	1.4845	FALSE
Aeroponics_Daminozide 1000_Powder	Aeroponics_Paclobutrazol 2_Powder	0.9	0.9987	-0.9511	2.7511	FALSE
Aeroponics_Daminozide 1000_Powder	Aeroponics_Paclobutrazol 5_Gel	0.9	0.9987	-0.9511	2.7511	FALSE
Aeroponics_Daminozide 1000_Powder	Aeroponics_Paclobutrazol 5_Powder	1	0.9907	-0.8511	2.8511	FALSE
Aeroponics_Daminozide 1000_Powder	Float_Control_Gel	7.1	0	5.2489	8.9511	TRUE
Aeroponics_Daminozide 1000_Powder	Float_Control_Powder	6.8667	0	5.0155	8.7178	TRUE
Aeroponics_Daminozide 1000_Powder	Float_Daminozide 1000_Gel	4.2667	0	2.4155	6.1178	TRUE
Aeroponics_Daminozide 1000_Powder	Float_Daminozide 1000_Powder	4.5	0	2.6489	6.3511	TRUE
Aeroponics_Daminozide 1000_Powder	Float_Daminozide 2500_Gel	0.3667	1	-1.4845	2.2178	FALSE
Aeroponics_Daminozide 1000_Powder	Float_Daminozide 2500_Powder	2.5333	0.0001	0.6822	4.3845	TRUE
Aeroponics_Daminozide 1000_Powder	Float_Daminozide 5000_Gel	1.0333	0.984	-0.8178	2.8845	FALSE
Aeroponics_Daminozide 1000_Powder	Float_Daminozide 5000_Powder	0.9	0.9987	-0.9511	2.7511	FALSE
Aeroponics_Daminozide 1000_Powder	Float_Paclobutrazol 1_Gel	4.7	0	2.8489	6.5511	TRUE
Aeroponics_Daminozide 1000_Powder	Float_Paclobutrazol 1_Powder	5.2333	0	3.3822	7.0845	TRUE
Aeroponics_Daminozide 1000_Powder	Float_Paclobutrazol 2_Gel	4.6333	0	2.7822	6.4845	TRUE
Aeroponics_Daminozide 1000_Powder	Float_Paclobutrazol 2_Powder	6.3667	0	4.5155	8.2178	TRUE
Aeroponics_Daminozide 1000_Powder	Float_Paclobutrazol 5_Gel	3.5	0	1.6489	5.3511	TRUE
Aeroponics_Daminozide 1000_Powder	Float_Paclobutrazol 5_Powder	5.7	0	3.8489	7.5511	TRUE
Aeroponics_Daminozide 1000_Powder	Mist_Control_Gel	7	0	5.1489	8.8511	TRUE
Aeroponics_Daminozide 1000_Powder	Mist_Control_Powder	4.9	0	3.0489	6.7511	TRUE
Aeroponics_Daminozide 1000_Powder	Mist_Daminozide 1000_Gel	3.2	0	1.3489	5.0511	TRUE
Aeroponics_Daminozide 1000_Powder	Mist_Daminozide 1000_Powder	2.6	0	0.7489	4.4511	TRUE
Aeroponics_Daminozide 1000_Powder	Mist_Daminozide 2500_Gel	-0.2667	1	-2.1178	1.5845	FALSE
Aeroponics_Daminozide 1000_Powder	Mist_Daminozide 2500_Powder	0.7333	1	-1.1178	2.5845	FALSE
Aeroponics_Daminozide 1000_Powder	Mist_Daminozide 5000_Gel	-0.6333	1	-2.4845	1.2178	FALSE
Aeroponics_Daminozide 1000_Powder	Mist_Daminozide 5000_Powder	0.3	1	-1.5511	2.1511	FALSE
Aeroponics_Daminozide 1000_Powder	Mist_Paclobutrazol 1_Gel	4.5	0	2.6489	6.3511	TRUE
Aeroponics_Daminozide 1000_Powder	Mist_Paclobutrazol 1_Powder	4.4667	0	2.6155	6.3178	TRUE
Aeroponics_Daminozide 1000_Powder	Mist_Paclobutrazol 2_Gel	4.9667	0	3.1155	6.8178	TRUE
Aeroponics_Daminozide 1000_Powder	Mist_Paclobutrazol 2_Powder	5.2667	0	3.4155	7.1178	TRUE
Aeroponics_Daminozide 1000_Powder	Mist_Paclobutrazol 5_Gel	3.5333	0	1.6822	5.3845	TRUE
Aeroponics_Daminozide 1000_Powder	Mist_Paclobutrazol 5_Powder	5.1333	0	3.2822	6.9845	TRUE
Aeroponics_Daminozide 2500_Gel	Aeroponics_Daminozide 2500_Powder	1.2333	0.8437	-0.6178	3.0845	FALSE
Aeroponics_Daminozide 2500_Gel	Aeroponics_Daminozide 5000_Gel	-0.0333	1	-1.8845	1.8178	FALSE
Aeroponics_Daminozide 2500_Gel	Aeroponics_Daminozide 5000_Powder	1.0333	0.984	-0.8178	2.8845	FALSE
Aeroponics_Daminozide 2500_Gel	Aeroponics_Paclobutrazol 1_Gel	-0.1667	1	-2.0178	1.6845	FALSE
Aeroponics_Daminozide 2500_Gel	Aeroponics_Paclobutrazol 1_Powder	1.3667	0.6339	-0.4845	3.2178	FALSE
Aeroponics_Daminozide 2500_Gel	Aeroponics_Paclobutrazol 2_Gel	0.1667	1	-1.6845	2.0178	FALSE
Aeroponics_Daminozide 2500_Gel	Aeroponics_Paclobutrazol 2_Powder	1.4333	0.5126	-0.4178	3.2845	FALSE
Aeroponics_Daminozide 2500_Gel	Aeroponics_Paclobutrazol 5_Gel	1.4333	0.5126	-0.4178	3.2845	FALSE
Aeroponics_Daminozide 2500_Gel	Aeroponics_Paclobutrazol 5_Powder	1.5333	0.3413	-0.3178	3.3845	FALSE
Aeroponics_Daminozide 2500_Gel	Float_Control_Gel	7.6333	0	5.7822	9.4845	TRUE
Aeroponics_Daminozide 2500_Gel	Float_Control_Powder	7.4	0	5.5489	9.2511	TRUE
Aeroponics_Daminozide 2500_Gel	Float_Daminozide 1000_Gel	4.8	0	2.9489	6.6511	TRUE
Aeroponics_Daminozide 2500_Gel	Float_Daminozide 1000_Powder	5.0333	0	3.1822	6.8845	TRUE
Aeroponics_Daminozide 2500_Gel	Float_Daminozide 2500_Gel	0.9	0.9987	-0.9511	2.7511	FALSE
Aeroponics_Daminozide 2500_Gel	Float_Daminozide 2500_Powder	3.0667	0	1.2155	4.9178	TRUE
Aeroponics_Daminozide 2500_Gel	Float_Daminozide 5000_Gel	1.5667	0.2913	-0.2845	3.4178	FALSE
Aeroponics_Daminozide 2500_Gel	Float_Daminozide 5000_Powder	1.4333	0.5126	-0.4178	3.2845	FALSE
Aeroponics_Daminozide 2500_Gel	Float_Paclobutrazol 1_Gel	5.2333	0	3.3822	7.0845	TRUE
Aeroponics_Daminozide 2500_Gel	Float_Paclobutrazol 1_Powder	5.7667	0	3.9155	7.6178	TRUE
Aeroponics_Daminozide 2500_Gel	Float_Paclobutrazol 2_Gel	5.1667	0	3.3155	7.0178	TRUE
Aeroponics_Daminozide 2500_Gel	Float_Paclobutrazol 2_Powder	6.9	0	5.0489	8.7511	TRUE
Aeroponics_Daminozide 2500_Gel	Float_Paclobutrazol 5_Gel	4.0333	0	2.1822	5.8845	TRUE
Aeroponics_Daminozide 2500_Gel	Float_Paclobutrazol 5_Powder	6.2333	0	4.3822	8.0845	TRUE
Aeroponics_Daminozide 2500_Gel	Mist_Control_Gel	7.5333	0	5.6822	9.3845	TRUE
Aeroponics_Daminozide 2500_Gel	Mist_Control_Powder	5.4333	0	3.5822	7.2845	TRUE
Aeroponics_Daminozide 2500_Gel	Mist_Daminozide 1000_Gel	3.7333	0	1.8822	5.5845	TRUE
Aeroponics_Daminozide 2500_Gel	Mist_Daminozide 1000_Powder	3.1333	0	1.2822	4.9845	TRUE
Aeroponics_Daminozide 2500_Gel	Mist_Daminozide 2500_Gel	0.2667	1	-1.5845	2.1178	FALSE
Aeroponics_Daminozide 2500_Gel	Mist_Daminozide 2500_Powder	1.2667	0.7986	-0.5845	3.1178	FALSE
Aeroponics_Daminozide 2500_Gel	Mist_Daminozide 5000_Gel	-0.1	1	-1.9511	1.7511	FALSE
Aeroponics_Daminozide 2500_Gel	Mist_Daminozide 5000_Powder	0.8333	0.9997	-1.0178	2.6845	FALSE
Aeroponics_Daminozide 2500_Gel	Mist_Paclobutrazol 1_Gel	5.0333	0	3.1822	6.8845	TRUE
Aeroponics_Daminozide 2500_Gel	Mist_Paclobutrazol 1_Powder	5	0	3.1489	6.8511	TRUE
Aeroponics_Daminozide 2500_Gel	Mist_Paclobutrazol 2_Gel	5.5	0	3.6489	7.3511	TRUE
Aeroponics_Daminozide 2500_Gel	Mist_Paclobutrazol 2_Powder	5.8	0	3.9489	7.6511	TRUE
Aeroponics_Daminozide 2500_Gel	Mist_Paclobutrazol 5_Gel	4.0667	0	2.2155	5.9178	TRUE
Aeroponics_Daminozide 2500_Gel	Mist_Paclobutrazol 5_Powder	5.6667	0	3.8155	7.5178	TRUE
Aeroponics_Daminozide 2500_Powder	Aeroponics_Daminozide 5000_Gel	-1.2667	0.7986	-3.1178	0.5845	FALSE
Aeroponics_Daminozide 2500_Powder	Aeroponics_Daminozide 5000_Powder	-0.2	1	-2.0511	1.6511	FALSE
Aeroponics_Daminozide 2500_Powder	Aeroponics_Paclobutrazol 1_Gel	-1.4	0.5735	-3.2511	0.4511	FALSE
Aeroponics_Daminozide 2500_Powder	Aeroponics_Paclobutrazol 1_Powder	0.1333	1	-1.7178	1.9845	FALSE
Aeroponics_Daminozide 2500_Powder	Aeroponics_Paclobutrazol 2_Gel	-1.0667	0.974	-2.9178	0.7845	FALSE
Aeroponics_Daminozide 2500_Powder	Aeroponics_Paclobutrazol 2_Powder	0.2	1	-1.6511	2.0511	FALSE
Aeroponics_Daminozide 2500_Powder	Aeroponics_Paclobutrazol 5_Gel	0.2	1	-1.6511	2.0511	FALSE
Aeroponics_Daminozide 2500_Powder	Aeroponics_Paclobutrazol 5_Powder	0.3	1	-1.5511	2.1511	FALSE
Aeroponics_Daminozide 2500_Powder	Float_Control_Gel	6.4	0	4.5489	8.2511	TRUE
Aeroponics_Daminozide 2500_Powder	Float_Control_Powder	6.1667	0	4.3155	8.0178	TRUE
Aeroponics_Daminozide 2500_Powder	Float_Daminozide 1000_Gel	3.5667	0	1.7155	5.4178	TRUE
Aeroponics_Daminozide 2500_Powder	Float_Daminozide 1000_Powder	3.8	0	1.9489	5.6511	TRUE
Aeroponics_Daminozide 2500_Powder	Float_Daminozide 2500_Gel	-0.3333	1	-2.1845	1.5178	FALSE
Aeroponics_Daminozide 2500_Powder	Float_Daminozide 2500_Powder	1.8333	0.0569	-0.0178	3.6845	FALSE
Aeroponics_Daminozide 2500_Powder	Float_Daminozide 5000_Gel	0.3333	1	-1.5178	2.1845	FALSE
Aeroponics_Daminozide 2500_Powder	Float_Daminozide 5000_Powder	0.2	1	-1.6511	2.0511	FALSE
Aeroponics_Daminozide 2500_Powder	Float_Paclobutrazol 1_Gel	4	0	2.1489	5.8511	TRUE
Aeroponics_Daminozide 2500_Powder	Float_Paclobutrazol 1_Powder	4.5333	0	2.6822	6.3845	TRUE
Aeroponics_Daminozide 2500_Powder	Float_Paclobutrazol 2_Gel	3.9333	0	2.0822	5.7845	TRUE
Aeroponics_Daminozide 2500_Powder	Float_Paclobutrazol 2_Powder	5.6667	0	3.8155	7.5178	TRUE
Aeroponics_Daminozide 2500_Powder	Float_Paclobutrazol 5_Gel	2.8	0	0.9489	4.6511	TRUE
Aeroponics_Daminozide 2500_Powder	Float_Paclobutrazol 5_Powder	5	0	3.1489	6.8511	TRUE
Aeroponics_Daminozide 2500_Powder	Mist_Control_Gel	6.3	0	4.4489	8.1511	TRUE
Aeroponics_Daminozide 2500_Powder	Mist_Control_Powder	4.2	0	2.3489	6.0511	TRUE
Aeroponics_Daminozide 2500_Powder	Mist_Daminozide 1000_Gel	2.5	0.0001	0.6489	4.3511	TRUE
Aeroponics_Daminozide 2500_Powder	Mist_Daminozide 1000_Powder	1.9	0.0346	0.0489	3.7511	TRUE
Aeroponics_Daminozide 2500_Powder	Mist_Daminozide 2500_Gel	-0.9667	0.9949	-2.8178	0.8845	FALSE
Aeroponics_Daminozide 2500_Powder	Mist_Daminozide 2500_Powder	0.0333	1	-1.8178	1.8845	FALSE
Aeroponics_Daminozide 2500_Powder	Mist_Daminozide 5000_Gel	-1.3333	0.6926	-3.1845	0.5178	FALSE
Aeroponics_Daminozide 2500_Powder	Mist_Daminozide 5000_Powder	-0.4	1	-2.2511	1.4511	FALSE
Aeroponics_Daminozide 2500_Powder	Mist_Paclobutrazol 1_Gel	3.8	0	1.9489	5.6511	TRUE
Aeroponics_Daminozide 2500_Powder	Mist_Paclobutrazol 1_Powder	3.7667	0	1.9155	5.6178	TRUE
Aeroponics_Daminozide 2500_Powder	Mist_Paclobutrazol 2_Gel	4.2667	0	2.4155	6.1178	TRUE
Aeroponics_Daminozide 2500_Powder	Mist_Paclobutrazol 2_Powder	4.5667	0	2.7155	6.4178	TRUE
Aeroponics_Daminozide 2500_Powder	Mist_Paclobutrazol 5_Gel	2.8333	0	0.9822	4.6845	TRUE
Aeroponics_Daminozide 2500_Powder	Mist_Paclobutrazol 5_Powder	4.4333	0	2.5822	6.2845	TRUE
Aeroponics_Daminozide 5000_Gel	Aeroponics_Daminozide 5000_Powder	1.0667	0.974	-0.7845	2.9178	FALSE
Aeroponics_Daminozide 5000_Gel	Aeroponics_Paclobutrazol 1_Gel	-0.1333	1	-1.9845	1.7178	FALSE
Aeroponics_Daminozide 5000_Gel	Aeroponics_Paclobutrazol 1_Powder	1.4	0.5735	-0.4511	3.2511	FALSE
Aeroponics_Daminozide 5000_Gel	Aeroponics_Paclobutrazol 2_Gel	0.2	1	-1.6511	2.0511	FALSE
Aeroponics_Daminozide 5000_Gel	Aeroponics_Paclobutrazol 2_Powder	1.4667	0.4529	-0.3845	3.3178	FALSE
Aeroponics_Daminozide 5000_Gel	Aeroponics_Paclobutrazol 5_Gel	1.4667	0.4529	-0.3845	3.3178	FALSE
Aeroponics_Daminozide 5000_Gel	Aeroponics_Paclobutrazol 5_Powder	1.5667	0.2913	-0.2845	3.4178	FALSE
Aeroponics_Daminozide 5000_Gel	Float_Control_Gel	7.6667	0	5.8155	9.5178	TRUE
Aeroponics_Daminozide 5000_Gel	Float_Control_Powder	7.4333	0	5.5822	9.2845	TRUE
Aeroponics_Daminozide 5000_Gel	Float_Daminozide 1000_Gel	4.8333	0	2.9822	6.6845	TRUE
Aeroponics_Daminozide 5000_Gel	Float_Daminozide 1000_Powder	5.0667	0	3.2155	6.9178	TRUE
Aeroponics_Daminozide 5000_Gel	Float_Daminozide 2500_Gel	0.9333	0.9973	-0.9178	2.7845	FALSE
Aeroponics_Daminozide 5000_Gel	Float_Daminozide 2500_Powder	3.1	0	1.2489	4.9511	TRUE
Aeroponics_Daminozide 5000_Gel	Float_Daminozide 5000_Gel	1.6	0.246	-0.2511	3.4511	FALSE
Aeroponics_Daminozide 5000_Gel	Float_Daminozide 5000_Powder	1.4667	0.4529	-0.3845	3.3178	FALSE
Aeroponics_Daminozide 5000_Gel	Float_Paclobutrazol 1_Gel	5.2667	0	3.4155	7.1178	TRUE
Aeroponics_Daminozide 5000_Gel	Float_Paclobutrazol 1_Powder	5.8	0	3.9489	7.6511	TRUE
Aeroponics_Daminozide 5000_Gel	Float_Paclobutrazol 2_Gel	5.2	0	3.3489	7.0511	TRUE
Aeroponics_Daminozide 5000_Gel	Float_Paclobutrazol 2_Powder	6.9333	0	5.0822	8.7845	TRUE
Aeroponics_Daminozide 5000_Gel	Float_Paclobutrazol 5_Gel	4.0667	0	2.2155	5.9178	TRUE
Aeroponics_Daminozide 5000_Gel	Float_Paclobutrazol 5_Powder	6.2667	0	4.4155	8.1178	TRUE
Aeroponics_Daminozide 5000_Gel	Mist_Control_Gel	7.5667	0	5.7155	9.4178	TRUE
Aeroponics_Daminozide 5000_Gel	Mist_Control_Powder	5.4667	0	3.6155	7.3178	TRUE
Aeroponics_Daminozide 5000_Gel	Mist_Daminozide 1000_Gel	3.7667	0	1.9155	5.6178	TRUE
Aeroponics_Daminozide 5000_Gel	Mist_Daminozide 1000_Powder	3.1667	0	1.3155	5.0178	TRUE
Aeroponics_Daminozide 5000_Gel	Mist_Daminozide 2500_Gel	0.3	1	-1.5511	2.1511	FALSE
Aeroponics_Daminozide 5000_Gel	Mist_Daminozide 2500_Powder	1.3	0.7479	-0.5511	3.1511	FALSE
Aeroponics_Daminozide 5000_Gel	Mist_Daminozide 5000_Gel	-0.0667	1	-1.9178	1.7845	FALSE
Aeroponics_Daminozide 5000_Gel	Mist_Daminozide 5000_Powder	0.8667	0.9994	-0.9845	2.7178	FALSE
Aeroponics_Daminozide 5000_Gel	Mist_Paclobutrazol 1_Gel	5.0667	0	3.2155	6.9178	TRUE
Aeroponics_Daminozide 5000_Gel	Mist_Paclobutrazol 1_Powder	5.0333	0	3.1822	6.8845	TRUE
Aeroponics_Daminozide 5000_Gel	Mist_Paclobutrazol 2_Gel	5.5333	0	3.6822	7.3845	TRUE
Aeroponics_Daminozide 5000_Gel	Mist_Paclobutrazol 2_Powder	5.8333	0	3.9822	7.6845	TRUE
Aeroponics_Daminozide 5000_Gel	Mist_Paclobutrazol 5_Gel	4.1	0	2.2489	5.9511	TRUE
Aeroponics_Daminozide 5000_Gel	Mist_Paclobutrazol 5_Powder	5.7	0	3.8489	7.5511	TRUE
Aeroponics_Daminozide 5000_Powder	Aeroponics_Paclobutrazol 1_Gel	-1.2	0.8824	-3.0511	0.6511	FALSE
Aeroponics_Daminozide 5000_Powder	Aeroponics_Paclobutrazol 1_Powder	0.3333	1	-1.5178	2.1845	FALSE
Aeroponics_Daminozide 5000_Powder	Aeroponics_Paclobutrazol 2_Gel	-0.8667	0.9994	-2.7178	0.9845	FALSE
Aeroponics_Daminozide 5000_Powder	Aeroponics_Paclobutrazol 2_Powder	0.4	1	-1.4511	2.2511	FALSE
Aeroponics_Daminozide 5000_Powder	Aeroponics_Paclobutrazol 5_Gel	0.4	1	-1.4511	2.2511	FALSE
Aeroponics_Daminozide 5000_Powder	Aeroponics_Paclobutrazol 5_Powder	0.5	1	-1.3511	2.3511	FALSE
Aeroponics_Daminozide 5000_Powder	Float_Control_Gel	6.6	0	4.7489	8.4511	TRUE
Aeroponics_Daminozide 5000_Powder	Float_Control_Powder	6.3667	0	4.5155	8.2178	TRUE
Aeroponics_Daminozide 5000_Powder	Float_Daminozide 1000_Gel	3.7667	0	1.9155	5.6178	TRUE
Aeroponics_Daminozide 5000_Powder	Float_Daminozide 1000_Powder	4	0	2.1489	5.8511	TRUE
Aeroponics_Daminozide 5000_Powder	Float_Daminozide 2500_Gel	-0.1333	1	-1.9845	1.7178	FALSE
Aeroponics_Daminozide 5000_Powder	Float_Daminozide 2500_Powder	2.0333	0.0116	0.1822	3.8845	TRUE
Aeroponics_Daminozide 5000_Powder	Float_Daminozide 5000_Gel	0.5333	1	-1.3178	2.3845	FALSE
Aeroponics_Daminozide 5000_Powder	Float_Daminozide 5000_Powder	0.4	1	-1.4511	2.2511	FALSE
Aeroponics_Daminozide 5000_Powder	Float_Paclobutrazol 1_Gel	4.2	0	2.3489	6.0511	TRUE
Aeroponics_Daminozide 5000_Powder	Float_Paclobutrazol 1_Powder	4.7333	0	2.8822	6.5845	TRUE
Aeroponics_Daminozide 5000_Powder	Float_Paclobutrazol 2_Gel	4.1333	0	2.2822	5.9845	TRUE
Aeroponics_Daminozide 5000_Powder	Float_Paclobutrazol 2_Powder	5.8667	0	4.0155	7.7178	TRUE
Aeroponics_Daminozide 5000_Powder	Float_Paclobutrazol 5_Gel	3	0	1.1489	4.8511	TRUE
Aeroponics_Daminozide 5000_Powder	Float_Paclobutrazol 5_Powder	5.2	0	3.3489	7.0511	TRUE
Aeroponics_Daminozide 5000_Powder	Mist_Control_Gel	6.5	0	4.6489	8.3511	TRUE
Aeroponics_Daminozide 5000_Powder	Mist_Control_Powder	4.4	0	2.5489	6.2511	TRUE
Aeroponics_Daminozide 5000_Powder	Mist_Daminozide 1000_Gel	2.7	0	0.8489	4.5511	TRUE
Aeroponics_Daminozide 5000_Powder	Mist_Daminozide 1000_Powder	2.1	0.0065	0.2489	3.9511	TRUE
Aeroponics_Daminozide 5000_Powder	Mist_Daminozide 2500_Gel	-0.7667	1	-2.6178	1.0845	FALSE
Aeroponics_Daminozide 5000_Powder	Mist_Daminozide 2500_Powder	0.2333	1	-1.6178	2.0845	FALSE
Aeroponics_Daminozide 5000_Powder	Mist_Daminozide 5000_Gel	-1.1333	0.9401	-2.9845	0.7178	FALSE
Aeroponics_Daminozide 5000_Powder	Mist_Daminozide 5000_Powder	-0.2	1	-2.0511	1.6511	FALSE
Aeroponics_Daminozide 5000_Powder	Mist_Paclobutrazol 1_Gel	4	0	2.1489	5.8511	TRUE
Aeroponics_Daminozide 5000_Powder	Mist_Paclobutrazol 1_Powder	3.9667	0	2.1155	5.8178	TRUE
Aeroponics_Daminozide 5000_Powder	Mist_Paclobutrazol 2_Gel	4.4667	0	2.6155	6.3178	TRUE
Aeroponics_Daminozide 5000_Powder	Mist_Paclobutrazol 2_Powder	4.7667	0	2.9155	6.6178	TRUE
Aeroponics_Daminozide 5000_Powder	Mist_Paclobutrazol 5_Gel	3.0333	0	1.1822	4.8845	TRUE
Aeroponics_Daminozide 5000_Powder	Mist_Paclobutrazol 5_Powder	4.6333	0	2.7822	6.4845	TRUE
Aeroponics_Paclobutrazol 1_Gel	Aeroponics_Paclobutrazol 1_Powder	1.5333	0.3413	-0.3178	3.3845	FALSE
Aeroponics_Paclobutrazol 1_Gel	Aeroponics_Paclobutrazol 2_Gel	0.3333	1	-1.5178	2.1845	FALSE
Aeroponics_Paclobutrazol 1_Gel	Aeroponics_Paclobutrazol 2_Powder	1.6	0.246	-0.2511	3.4511	FALSE
Aeroponics_Paclobutrazol 1_Gel	Aeroponics_Paclobutrazol 5_Gel	1.6	0.246	-0.2511	3.4511	FALSE
Aeroponics_Paclobutrazol 1_Gel	Aeroponics_Paclobutrazol 5_Powder	1.7	0.1391	-0.1511	3.5511	FALSE
Aeroponics_Paclobutrazol 1_Gel	Float_Control_Gel	7.8	0	5.9489	9.6511	TRUE
Aeroponics_Paclobutrazol 1_Gel	Float_Control_Powder	7.5667	0	5.7155	9.4178	TRUE
Aeroponics_Paclobutrazol 1_Gel	Float_Daminozide 1000_Gel	4.9667	0	3.1155	6.8178	TRUE
Aeroponics_Paclobutrazol 1_Gel	Float_Daminozide 1000_Powder	5.2	0	3.3489	7.0511	TRUE
Aeroponics_Paclobutrazol 1_Gel	Float_Daminozide 2500_Gel	1.0667	0.974	-0.7845	2.9178	FALSE
Aeroponics_Paclobutrazol 1_Gel	Float_Daminozide 2500_Powder	3.2333	0	1.3822	5.0845	TRUE
Aeroponics_Paclobutrazol 1_Gel	Float_Daminozide 5000_Gel	1.7333	0.1128	-0.1178	3.5845	FALSE
Aeroponics_Paclobutrazol 1_Gel	Float_Daminozide 5000_Powder	1.6	0.246	-0.2511	3.4511	FALSE
Aeroponics_Paclobutrazol 1_Gel	Float_Paclobutrazol 1_Gel	5.4	0	3.5489	7.2511	TRUE
Aeroponics_Paclobutrazol 1_Gel	Float_Paclobutrazol 1_Powder	5.9333	0	4.0822	7.7845	TRUE
Aeroponics_Paclobutrazol 1_Gel	Float_Paclobutrazol 2_Gel	5.3333	0	3.4822	7.1845	TRUE
Aeroponics_Paclobutrazol 1_Gel	Float_Paclobutrazol 2_Powder	7.0667	0	5.2155	8.9178	TRUE
Aeroponics_Paclobutrazol 1_Gel	Float_Paclobutrazol 5_Gel	4.2	0	2.3489	6.0511	TRUE
Aeroponics_Paclobutrazol 1_Gel	Float_Paclobutrazol 5_Powder	6.4	0	4.5489	8.2511	TRUE
Aeroponics_Paclobutrazol 1_Gel	Mist_Control_Gel	7.7	0	5.8489	9.5511	TRUE
Aeroponics_Paclobutrazol 1_Gel	Mist_Control_Powder	5.6	0	3.7489	7.4511	TRUE
Aeroponics_Paclobutrazol 1_Gel	Mist_Daminozide 1000_Gel	3.9	0	2.0489	5.7511	TRUE
Aeroponics_Paclobutrazol 1_Gel	Mist_Daminozide 1000_Powder	3.3	0	1.4489	5.1511	TRUE
Aeroponics_Paclobutrazol 1_Gel	Mist_Daminozide 2500_Gel	0.4333	1	-1.4178	2.2845	FALSE
Aeroponics_Paclobutrazol 1_Gel	Mist_Daminozide 2500_Powder	1.4333	0.5126	-0.4178	3.2845	FALSE
Aeroponics_Paclobutrazol 1_Gel	Mist_Daminozide 5000_Gel	0.0667	1	-1.7845	1.9178	FALSE
Aeroponics_Paclobutrazol 1_Gel	Mist_Daminozide 5000_Powder	1	0.9907	-0.8511	2.8511	FALSE
Aeroponics_Paclobutrazol 1_Gel	Mist_Paclobutrazol 1_Gel	5.2	0	3.3489	7.0511	TRUE
Aeroponics_Paclobutrazol 1_Gel	Mist_Paclobutrazol 1_Powder	5.1667	0	3.3155	7.0178	TRUE
Aeroponics_Paclobutrazol 1_Gel	Mist_Paclobutrazol 2_Gel	5.6667	0	3.8155	7.5178	TRUE
Aeroponics_Paclobutrazol 1_Gel	Mist_Paclobutrazol 2_Powder	5.9667	0	4.1155	7.8178	TRUE
Aeroponics_Paclobutrazol 1_Gel	Mist_Paclobutrazol 5_Gel	4.2333	0	2.3822	6.0845	TRUE
Aeroponics_Paclobutrazol 1_Gel	Mist_Paclobutrazol 5_Powder	5.8333	0	3.9822	7.6845	TRUE
Aeroponics_Paclobutrazol 1_Powder	Aeroponics_Paclobutrazol 2_Gel	-1.2	0.8824	-3.0511	0.6511	FALSE
Aeroponics_Paclobutrazol 1_Powder	Aeroponics_Paclobutrazol 2_Powder	0.0667	1	-1.7845	1.9178	FALSE
Aeroponics_Paclobutrazol 1_Powder	Aeroponics_Paclobutrazol 5_Gel	0.0667	1	-1.7845	1.9178	FALSE
Aeroponics_Paclobutrazol 1_Powder	Aeroponics_Paclobutrazol 5_Powder	0.1667	1	-1.6845	2.0178	FALSE
Aeroponics_Paclobutrazol 1_Powder	Float_Control_Gel	6.2667	0	4.4155	8.1178	TRUE
Aeroponics_Paclobutrazol 1_Powder	Float_Control_Powder	6.0333	0	4.1822	7.8845	TRUE
Aeroponics_Paclobutrazol 1_Powder	Float_Daminozide 1000_Gel	3.4333	0	1.5822	5.2845	TRUE
Aeroponics_Paclobutrazol 1_Powder	Float_Daminozide 1000_Powder	3.6667	0	1.8155	5.5178	TRUE
Aeroponics_Paclobutrazol 1_Powder	Float_Daminozide 2500_Gel	-0.4667	1	-2.3178	1.3845	FALSE
Aeroponics_Paclobutrazol 1_Powder	Float_Daminozide 2500_Powder	1.7	0.1391	-0.1511	3.5511	FALSE
Aeroponics_Paclobutrazol 1_Powder	Float_Daminozide 5000_Gel	0.2	1	-1.6511	2.0511	FALSE
Aeroponics_Paclobutrazol 1_Powder	Float_Daminozide 5000_Powder	0.0667	1	-1.7845	1.9178	FALSE
Aeroponics_Paclobutrazol 1_Powder	Float_Paclobutrazol 1_Gel	3.8667	0	2.0155	5.7178	TRUE
Aeroponics_Paclobutrazol 1_Powder	Float_Paclobutrazol 1_Powder	4.4	0	2.5489	6.2511	TRUE
Aeroponics_Paclobutrazol 1_Powder	Float_Paclobutrazol 2_Gel	3.8	0	1.9489	5.6511	TRUE
Aeroponics_Paclobutrazol 1_Powder	Float_Paclobutrazol 2_Powder	5.5333	0	3.6822	7.3845	TRUE
Aeroponics_Paclobutrazol 1_Powder	Float_Paclobutrazol 5_Gel	2.6667	0	0.8155	4.5178	TRUE
Aeroponics_Paclobutrazol 1_Powder	Float_Paclobutrazol 5_Powder	4.8667	0	3.0155	6.7178	TRUE
Aeroponics_Paclobutrazol 1_Powder	Mist_Control_Gel	6.1667	0	4.3155	8.0178	TRUE
Aeroponics_Paclobutrazol 1_Powder	Mist_Control_Powder	4.0667	0	2.2155	5.9178	TRUE
Aeroponics_Paclobutrazol 1_Powder	Mist_Daminozide 1000_Gel	2.3667	0.0005	0.5155	4.2178	TRUE
Aeroponics_Paclobutrazol 1_Powder	Mist_Daminozide 1000_Powder	1.7667	0.0906	-0.0845	3.6178	FALSE
Aeroponics_Paclobutrazol 1_Powder	Mist_Daminozide 2500_Gel	-1.1	0.9597	-2.9511	0.7511	FALSE
Aeroponics_Paclobutrazol 1_Powder	Mist_Daminozide 2500_Powder	-0.1	1	-1.9511	1.7511	FALSE
Aeroponics_Paclobutrazol 1_Powder	Mist_Daminozide 5000_Gel	-1.4667	0.4529	-3.3178	0.3845	FALSE
Aeroponics_Paclobutrazol 1_Powder	Mist_Daminozide 5000_Powder	-0.5333	1	-2.3845	1.3178	FALSE
Aeroponics_Paclobutrazol 1_Powder	Mist_Paclobutrazol 1_Gel	3.6667	0	1.8155	5.5178	TRUE
Aeroponics_Paclobutrazol 1_Powder	Mist_Paclobutrazol 1_Powder	3.6333	0	1.7822	5.4845	TRUE
Aeroponics_Paclobutrazol 1_Powder	Mist_Paclobutrazol 2_Gel	4.1333	0	2.2822	5.9845	TRUE
Aeroponics_Paclobutrazol 1_Powder	Mist_Paclobutrazol 2_Powder	4.4333	0	2.5822	6.2845	TRUE
Aeroponics_Paclobutrazol 1_Powder	Mist_Paclobutrazol 5_Gel	2.7	0	0.8489	4.5511	TRUE
Aeroponics_Paclobutrazol 1_Powder	Mist_Paclobutrazol 5_Powder	4.3	0	2.4489	6.1511	TRUE
Aeroponics_Paclobutrazol 2_Gel	Aeroponics_Paclobutrazol 2_Powder	1.2667	0.7986	-0.5845	3.1178	FALSE
Aeroponics_Paclobutrazol 2_Gel	Aeroponics_Paclobutrazol 5_Gel	1.2667	0.7986	-0.5845	3.1178	FALSE
Aeroponics_Paclobutrazol 2_Gel	Aeroponics_Paclobutrazol 5_Powder	1.3667	0.6339	-0.4845	3.2178	FALSE
Aeroponics_Paclobutrazol 2_Gel	Float_Control_Gel	7.4667	0	5.6155	9.3178	TRUE
Aeroponics_Paclobutrazol 2_Gel	Float_Control_Powder	7.2333	0	5.3822	9.0845	TRUE
Aeroponics_Paclobutrazol 2_Gel	Float_Daminozide 1000_Gel	4.6333	0	2.7822	6.4845	TRUE
Aeroponics_Paclobutrazol 2_Gel	Float_Daminozide 1000_Powder	4.8667	0	3.0155	6.7178	TRUE
Aeroponics_Paclobutrazol 2_Gel	Float_Daminozide 2500_Gel	0.7333	1	-1.1178	2.5845	FALSE
Aeroponics_Paclobutrazol 2_Gel	Float_Daminozide 2500_Powder	2.9	0	1.0489	4.7511	TRUE
Aeroponics_Paclobutrazol 2_Gel	Float_Daminozide 5000_Gel	1.4	0.5735	-0.4511	3.2511	FALSE
Aeroponics_Paclobutrazol 2_Gel	Float_Daminozide 5000_Powder	1.2667	0.7986	-0.5845	3.1178	FALSE
Aeroponics_Paclobutrazol 2_Gel	Float_Paclobutrazol 1_Gel	5.0667	0	3.2155	6.9178	TRUE
Aeroponics_Paclobutrazol 2_Gel	Float_Paclobutrazol 1_Powder	5.6	0	3.7489	7.4511	TRUE
Aeroponics_Paclobutrazol 2_Gel	Float_Paclobutrazol 2_Gel	5	0	3.1489	6.8511	TRUE
Aeroponics_Paclobutrazol 2_Gel	Float_Paclobutrazol 2_Powder	6.7333	0	4.8822	8.5845	TRUE
Aeroponics_Paclobutrazol 2_Gel	Float_Paclobutrazol 5_Gel	3.8667	0	2.0155	5.7178	TRUE
Aeroponics_Paclobutrazol 2_Gel	Float_Paclobutrazol 5_Powder	6.0667	0	4.2155	7.9178	TRUE
Aeroponics_Paclobutrazol 2_Gel	Mist_Control_Gel	7.3667	0	5.5155	9.2178	TRUE
Aeroponics_Paclobutrazol 2_Gel	Mist_Control_Powder	5.2667	0	3.4155	7.1178	TRUE
Aeroponics_Paclobutrazol 2_Gel	Mist_Daminozide 1000_Gel	3.5667	0	1.7155	5.4178	TRUE
Aeroponics_Paclobutrazol 2_Gel	Mist_Daminozide 1000_Powder	2.9667	0	1.1155	4.8178	TRUE
Aeroponics_Paclobutrazol 2_Gel	Mist_Daminozide 2500_Gel	0.1	1	-1.7511	1.9511	FALSE
Aeroponics_Paclobutrazol 2_Gel	Mist_Daminozide 2500_Powder	1.1	0.9597	-0.7511	2.9511	FALSE
Aeroponics_Paclobutrazol 2_Gel	Mist_Daminozide 5000_Gel	-0.2667	1	-2.1178	1.5845	FALSE
Aeroponics_Paclobutrazol 2_Gel	Mist_Daminozide 5000_Powder	0.6667	1	-1.1845	2.5178	FALSE
Aeroponics_Paclobutrazol 2_Gel	Mist_Paclobutrazol 1_Gel	4.8667	0	3.0155	6.7178	TRUE
Aeroponics_Paclobutrazol 2_Gel	Mist_Paclobutrazol 1_Powder	4.8333	0	2.9822	6.6845	TRUE
Aeroponics_Paclobutrazol 2_Gel	Mist_Paclobutrazol 2_Gel	5.3333	0	3.4822	7.1845	TRUE
Aeroponics_Paclobutrazol 2_Gel	Mist_Paclobutrazol 2_Powder	5.6333	0	3.7822	7.4845	TRUE
Aeroponics_Paclobutrazol 2_Gel	Mist_Paclobutrazol 5_Gel	3.9	0	2.0489	5.7511	TRUE
Aeroponics_Paclobutrazol 2_Gel	Mist_Paclobutrazol 5_Powder	5.5	0	3.6489	7.3511	TRUE
Aeroponics_Paclobutrazol 2_Powder	Aeroponics_Paclobutrazol 5_Gel	0	1	-1.8511	1.8511	FALSE
Aeroponics_Paclobutrazol 2_Powder	Aeroponics_Paclobutrazol 5_Powder	0.1	1	-1.7511	1.9511	FALSE
Aeroponics_Paclobutrazol 2_Powder	Float_Control_Gel	6.2	0	4.3489	8.0511	TRUE
Aeroponics_Paclobutrazol 2_Powder	Float_Control_Powder	5.9667	0	4.1155	7.8178	TRUE
Aeroponics_Paclobutrazol 2_Powder	Float_Daminozide 1000_Gel	3.3667	0	1.5155	5.2178	TRUE
Aeroponics_Paclobutrazol 2_Powder	Float_Daminozide 1000_Powder	3.6	0	1.7489	5.4511	TRUE
Aeroponics_Paclobutrazol 2_Powder	Float_Daminozide 2500_Gel	-0.5333	1	-2.3845	1.3178	FALSE
Aeroponics_Paclobutrazol 2_Powder	Float_Daminozide 2500_Powder	1.6333	0.2055	-0.2178	3.4845	FALSE
Aeroponics_Paclobutrazol 2_Powder	Float_Daminozide 5000_Gel	0.1333	1	-1.7178	1.9845	FALSE
Aeroponics_Paclobutrazol 2_Powder	Float_Daminozide 5000_Powder	0	1	-1.8511	1.8511	FALSE
Aeroponics_Paclobutrazol 2_Powder	Float_Paclobutrazol 1_Gel	3.8	0	1.9489	5.6511	TRUE
Aeroponics_Paclobutrazol 2_Powder	Float_Paclobutrazol 1_Powder	4.3333	0	2.4822	6.1845	TRUE
Aeroponics_Paclobutrazol 2_Powder	Float_Paclobutrazol 2_Gel	3.7333	0	1.8822	5.5845	TRUE
Aeroponics_Paclobutrazol 2_Powder	Float_Paclobutrazol 2_Powder	5.4667	0	3.6155	7.3178	TRUE
Aeroponics_Paclobutrazol 2_Powder	Float_Paclobutrazol 5_Gel	2.6	0	0.7489	4.4511	TRUE
Aeroponics_Paclobutrazol 2_Powder	Float_Paclobutrazol 5_Powder	4.8	0	2.9489	6.6511	TRUE
Aeroponics_Paclobutrazol 2_Powder	Mist_Control_Gel	6.1	0	4.2489	7.9511	TRUE
Aeroponics_Paclobutrazol 2_Powder	Mist_Control_Powder	4	0	2.1489	5.8511	TRUE
Aeroponics_Paclobutrazol 2_Powder	Mist_Daminozide 1000_Gel	2.3	0.001	0.4489	4.1511	TRUE
Aeroponics_Paclobutrazol 2_Powder	Mist_Daminozide 1000_Powder	1.7	0.1391	-0.1511	3.5511	FALSE
Aeroponics_Paclobutrazol 2_Powder	Mist_Daminozide 2500_Gel	-1.1667	0.9145	-3.0178	0.6845	FALSE
Aeroponics_Paclobutrazol 2_Powder	Mist_Daminozide 2500_Powder	-0.1667	1	-2.0178	1.6845	FALSE
Aeroponics_Paclobutrazol 2_Powder	Mist_Daminozide 5000_Gel	-1.5333	0.3413	-3.3845	0.3178	FALSE
Aeroponics_Paclobutrazol 2_Powder	Mist_Daminozide 5000_Powder	-0.6	1	-2.4511	1.2511	FALSE
Aeroponics_Paclobutrazol 2_Powder	Mist_Paclobutrazol 1_Gel	3.6	0	1.7489	5.4511	TRUE
Aeroponics_Paclobutrazol 2_Powder	Mist_Paclobutrazol 1_Powder	3.5667	0	1.7155	5.4178	TRUE
Aeroponics_Paclobutrazol 2_Powder	Mist_Paclobutrazol 2_Gel	4.0667	0	2.2155	5.9178	TRUE
Aeroponics_Paclobutrazol 2_Powder	Mist_Paclobutrazol 2_Powder	4.3667	0	2.5155	6.2178	TRUE
Aeroponics_Paclobutrazol 2_Powder	Mist_Paclobutrazol 5_Gel	2.6333	0	0.7822	4.4845	TRUE
Aeroponics_Paclobutrazol 2_Powder	Mist_Paclobutrazol 5_Powder	4.2333	0	2.3822	6.0845	TRUE
Aeroponics_Paclobutrazol 5_Gel	Aeroponics_Paclobutrazol 5_Powder	0.1	1	-1.7511	1.9511	FALSE
Aeroponics_Paclobutrazol 5_Gel	Float_Control_Gel	6.2	0	4.3489	8.0511	TRUE
Aeroponics_Paclobutrazol 5_Gel	Float_Control_Powder	5.9667	0	4.1155	7.8178	TRUE
Aeroponics_Paclobutrazol 5_Gel	Float_Daminozide 1000_Gel	3.3667	0	1.5155	5.2178	TRUE
Aeroponics_Paclobutrazol 5_Gel	Float_Daminozide 1000_Powder	3.6	0	1.7489	5.4511	TRUE
Aeroponics_Paclobutrazol 5_Gel	Float_Daminozide 2500_Gel	-0.5333	1	-2.3845	1.3178	FALSE
Aeroponics_Paclobutrazol 5_Gel	Float_Daminozide 2500_Powder	1.6333	0.2055	-0.2178	3.4845	FALSE
Aeroponics_Paclobutrazol 5_Gel	Float_Daminozide 5000_Gel	0.1333	1	-1.7178	1.9845	FALSE
Aeroponics_Paclobutrazol 5_Gel	Float_Daminozide 5000_Powder	0	1	-1.8511	1.8511	FALSE
Aeroponics_Paclobutrazol 5_Gel	Float_Paclobutrazol 1_Gel	3.8	0	1.9489	5.6511	TRUE
Aeroponics_Paclobutrazol 5_Gel	Float_Paclobutrazol 1_Powder	4.3333	0	2.4822	6.1845	TRUE
Aeroponics_Paclobutrazol 5_Gel	Float_Paclobutrazol 2_Gel	3.7333	0	1.8822	5.5845	TRUE
Aeroponics_Paclobutrazol 5_Gel	Float_Paclobutrazol 2_Powder	5.4667	0	3.6155	7.3178	TRUE
Aeroponics_Paclobutrazol 5_Gel	Float_Paclobutrazol 5_Gel	2.6	0	0.7489	4.4511	TRUE
Aeroponics_Paclobutrazol 5_Gel	Float_Paclobutrazol 5_Powder	4.8	0	2.9489	6.6511	TRUE
Aeroponics_Paclobutrazol 5_Gel	Mist_Control_Gel	6.1	0	4.2489	7.9511	TRUE
Aeroponics_Paclobutrazol 5_Gel	Mist_Control_Powder	4	0	2.1489	5.8511	TRUE
Aeroponics_Paclobutrazol 5_Gel	Mist_Daminozide 1000_Gel	2.3	0.001	0.4489	4.1511	TRUE
Aeroponics_Paclobutrazol 5_Gel	Mist_Daminozide 1000_Powder	1.7	0.1391	-0.1511	3.5511	FALSE
Aeroponics_Paclobutrazol 5_Gel	Mist_Daminozide 2500_Gel	-1.1667	0.9145	-3.0178	0.6845	FALSE
Aeroponics_Paclobutrazol 5_Gel	Mist_Daminozide 2500_Powder	-0.1667	1	-2.0178	1.6845	FALSE
Aeroponics_Paclobutrazol 5_Gel	Mist_Daminozide 5000_Gel	-1.5333	0.3413	-3.3845	0.3178	FALSE
Aeroponics_Paclobutrazol 5_Gel	Mist_Daminozide 5000_Powder	-0.6	1	-2.4511	1.2511	FALSE
Aeroponics_Paclobutrazol 5_Gel	Mist_Paclobutrazol 1_Gel	3.6	0	1.7489	5.4511	TRUE
Aeroponics_Paclobutrazol 5_Gel	Mist_Paclobutrazol 1_Powder	3.5667	0	1.7155	5.4178	TRUE
Aeroponics_Paclobutrazol 5_Gel	Mist_Paclobutrazol 2_Gel	4.0667	0	2.2155	5.9178	TRUE
Aeroponics_Paclobutrazol 5_Gel	Mist_Paclobutrazol 2_Powder	4.3667	0	2.5155	6.2178	TRUE
Aeroponics_Paclobutrazol 5_Gel	Mist_Paclobutrazol 5_Gel	2.6333	0	0.7822	4.4845	TRUE
Aeroponics_Paclobutrazol 5_Gel	Mist_Paclobutrazol 5_Powder	4.2333	0	2.3822	6.0845	TRUE
Aeroponics_Paclobutrazol 5_Powder	Float_Control_Gel	6.1	0	4.2489	7.9511	TRUE
Aeroponics_Paclobutrazol 5_Powder	Float_Control_Powder	5.8667	0	4.0155	7.7178	TRUE
Aeroponics_Paclobutrazol 5_Powder	Float_Daminozide 1000_Gel	3.2667	0	1.4155	5.1178	TRUE
Aeroponics_Paclobutrazol 5_Powder	Float_Daminozide 1000_Powder	3.5	0	1.6489	5.3511	TRUE
Aeroponics_Paclobutrazol 5_Powder	Float_Daminozide 2500_Gel	-0.6333	1	-2.4845	1.2178	FALSE
Aeroponics_Paclobutrazol 5_Powder	Float_Daminozide 2500_Powder	1.5333	0.3413	-0.3178	3.3845	FALSE
Aeroponics_Paclobutrazol 5_Powder	Float_Daminozide 5000_Gel	0.0333	1	-1.8178	1.8845	FALSE
Aeroponics_Paclobutrazol 5_Powder	Float_Daminozide 5000_Powder	-0.1	1	-1.9511	1.7511	FALSE
Aeroponics_Paclobutrazol 5_Powder	Float_Paclobutrazol 1_Gel	3.7	0	1.8489	5.5511	TRUE
Aeroponics_Paclobutrazol 5_Powder	Float_Paclobutrazol 1_Powder	4.2333	0	2.3822	6.0845	TRUE
Aeroponics_Paclobutrazol 5_Powder	Float_Paclobutrazol 2_Gel	3.6333	0	1.7822	5.4845	TRUE
Aeroponics_Paclobutrazol 5_Powder	Float_Paclobutrazol 2_Powder	5.3667	0	3.5155	7.2178	TRUE
Aeroponics_Paclobutrazol 5_Powder	Float_Paclobutrazol 5_Gel	2.5	0.0001	0.6489	4.3511	TRUE
Aeroponics_Paclobutrazol 5_Powder	Float_Paclobutrazol 5_Powder	4.7	0	2.8489	6.5511	TRUE
Aeroponics_Paclobutrazol 5_Powder	Mist_Control_Gel	6	0	4.1489	7.8511	TRUE
Aeroponics_Paclobutrazol 5_Powder	Mist_Control_Powder	3.9	0	2.0489	5.7511	TRUE
Aeroponics_Paclobutrazol 5_Powder	Mist_Daminozide 1000_Gel	2.2	0.0026	0.3489	4.0511	TRUE
Aeroponics_Paclobutrazol 5_Powder	Mist_Daminozide 1000_Powder	1.6	0.246	-0.2511	3.4511	FALSE
Aeroponics_Paclobutrazol 5_Powder	Mist_Daminozide 2500_Gel	-1.2667	0.7986	-3.1178	0.5845	FALSE
Aeroponics_Paclobutrazol 5_Powder	Mist_Daminozide 2500_Powder	-0.2667	1	-2.1178	1.5845	FALSE
Aeroponics_Paclobutrazol 5_Powder	Mist_Daminozide 5000_Gel	-1.6333	0.2055	-3.4845	0.2178	FALSE
Aeroponics_Paclobutrazol 5_Powder	Mist_Daminozide 5000_Powder	-0.7	1	-2.5511	1.1511	FALSE
Aeroponics_Paclobutrazol 5_Powder	Mist_Paclobutrazol 1_Gel	3.5	0	1.6489	5.3511	TRUE
Aeroponics_Paclobutrazol 5_Powder	Mist_Paclobutrazol 1_Powder	3.4667	0	1.6155	5.3178	TRUE
Aeroponics_Paclobutrazol 5_Powder	Mist_Paclobutrazol 2_Gel	3.9667	0	2.1155	5.8178	TRUE
Aeroponics_Paclobutrazol 5_Powder	Mist_Paclobutrazol 2_Powder	4.2667	0	2.4155	6.1178	TRUE
Aeroponics_Paclobutrazol 5_Powder	Mist_Paclobutrazol 5_Gel	2.5333	0.0001	0.6822	4.3845	TRUE
Aeroponics_Paclobutrazol 5_Powder	Mist_Paclobutrazol 5_Powder	4.1333	0	2.2822	5.9845	TRUE
Float_Control_Gel	Float_Control_Powder	-0.2333	1	-2.0845	1.6178	FALSE
Float_Control_Gel	Float_Daminozide 1000_Gel	-2.8333	0	-4.6845	-0.9822	TRUE
Float_Control_Gel	Float_Daminozide 1000_Powder	-2.6	0	-4.4511	-0.7489	TRUE
Float_Control_Gel	Float_Daminozide 2500_Gel	-6.7333	0	-8.5845	-4.8822	TRUE
Float_Control_Gel	Float_Daminozide 2500_Powder	-4.5667	0	-6.4178	-2.7155	TRUE
Float_Control_Gel	Float_Daminozide 5000_Gel	-6.0667	0	-7.9178	-4.2155	TRUE
Float_Control_Gel	Float_Daminozide 5000_Powder	-6.2	0	-8.0511	-4.3489	TRUE
Float_Control_Gel	Float_Paclobutrazol 1_Gel	-2.4	0.0003	-4.2511	-0.5489	TRUE
Float_Control_Gel	Float_Paclobutrazol 1_Powder	-1.8667	0.0446	-3.7178	-0.0155	TRUE
Float_Control_Gel	Float_Paclobutrazol 2_Gel	-2.4667	0.0002	-4.3178	-0.6155	TRUE
Float_Control_Gel	Float_Paclobutrazol 2_Powder	-0.7333	1	-2.5845	1.1178	FALSE
Float_Control_Gel	Float_Paclobutrazol 5_Gel	-3.6	0	-5.4511	-1.7489	TRUE
Float_Control_Gel	Float_Paclobutrazol 5_Powder	-1.4	0.5735	-3.2511	0.4511	FALSE
Float_Control_Gel	Mist_Control_Gel	-0.1	1	-1.9511	1.7511	FALSE
Float_Control_Gel	Mist_Control_Powder	-2.2	0.0026	-4.0511	-0.3489	TRUE
Float_Control_Gel	Mist_Daminozide 1000_Gel	-3.9	0	-5.7511	-2.0489	TRUE
Float_Control_Gel	Mist_Daminozide 1000_Powder	-4.5	0	-6.3511	-2.6489	TRUE
Float_Control_Gel	Mist_Daminozide 2500_Gel	-7.3667	0	-9.2178	-5.5155	TRUE
Float_Control_Gel	Mist_Daminozide 2500_Powder	-6.3667	0	-8.2178	-4.5155	TRUE
Float_Control_Gel	Mist_Daminozide 5000_Gel	-7.7333	0	-9.5845	-5.8822	TRUE
Float_Control_Gel	Mist_Daminozide 5000_Powder	-6.8	0	-8.6511	-4.9489	TRUE
Float_Control_Gel	Mist_Paclobutrazol 1_Gel	-2.6	0	-4.4511	-0.7489	TRUE
Float_Control_Gel	Mist_Paclobutrazol 1_Powder	-2.6333	0	-4.4845	-0.7822	TRUE
Float_Control_Gel	Mist_Paclobutrazol 2_Gel	-2.1333	0.0048	-3.9845	-0.2822	TRUE
Float_Control_Gel	Mist_Paclobutrazol 2_Powder	-1.8333	0.0569	-3.6845	0.0178	FALSE
Float_Control_Gel	Mist_Paclobutrazol 5_Gel	-3.5667	0	-5.4178	-1.7155	TRUE
Float_Control_Gel	Mist_Paclobutrazol 5_Powder	-1.9667	0.0204	-3.8178	-0.1155	TRUE
Float_Control_Powder	Float_Daminozide 1000_Gel	-2.6	0	-4.4511	-0.7489	TRUE
Float_Control_Powder	Float_Daminozide 1000_Powder	-2.3667	0.0005	-4.2178	-0.5155	TRUE
Float_Control_Powder	Float_Daminozide 2500_Gel	-6.5	0	-8.3511	-4.6489	TRUE
Float_Control_Powder	Float_Daminozide 2500_Powder	-4.3333	0	-6.1845	-2.4822	TRUE
Float_Control_Powder	Float_Daminozide 5000_Gel	-5.8333	0	-7.6845	-3.9822	TRUE
Float_Control_Powder	Float_Daminozide 5000_Powder	-5.9667	0	-7.8178	-4.1155	TRUE
Float_Control_Powder	Float_Paclobutrazol 1_Gel	-2.1667	0.0035	-4.0178	-0.3155	TRUE
Float_Control_Powder	Float_Paclobutrazol 1_Powder	-1.6333	0.2055	-3.4845	0.2178	FALSE
Float_Control_Powder	Float_Paclobutrazol 2_Gel	-2.2333	0.0019	-4.0845	-0.3822	TRUE
Float_Control_Powder	Float_Paclobutrazol 2_Powder	-0.5	1	-2.3511	1.3511	FALSE
Float_Control_Powder	Float_Paclobutrazol 5_Gel	-3.3667	0	-5.2178	-1.5155	TRUE
Float_Control_Powder	Float_Paclobutrazol 5_Powder	-1.1667	0.9145	-3.0178	0.6845	FALSE
Float_Control_Powder	Mist_Control_Gel	0.1333	1	-1.7178	1.9845	FALSE
Float_Control_Powder	Mist_Control_Powder	-1.9667	0.0204	-3.8178	-0.1155	TRUE
Float_Control_Powder	Mist_Daminozide 1000_Gel	-3.6667	0	-5.5178	-1.8155	TRUE
Float_Control_Powder	Mist_Daminozide 1000_Powder	-4.2667	0	-6.1178	-2.4155	TRUE
Float_Control_Powder	Mist_Daminozide 2500_Gel	-7.1333	0	-8.9845	-5.2822	TRUE
Float_Control_Powder	Mist_Daminozide 2500_Powder	-6.1333	0	-7.9845	-4.2822	TRUE
Float_Control_Powder	Mist_Daminozide 5000_Gel	-7.5	0	-9.3511	-5.6489	TRUE
Float_Control_Powder	Mist_Daminozide 5000_Powder	-6.5667	0	-8.4178	-4.7155	TRUE
Float_Control_Powder	Mist_Paclobutrazol 1_Gel	-2.3667	0.0005	-4.2178	-0.5155	TRUE
Float_Control_Powder	Mist_Paclobutrazol 1_Powder	-2.4	0.0003	-4.2511	-0.5489	TRUE
Float_Control_Powder	Mist_Paclobutrazol 2_Gel	-1.9	0.0346	-3.7511	-0.0489	TRUE
Float_Control_Powder	Mist_Paclobutrazol 2_Powder	-1.6	0.246	-3.4511	0.2511	FALSE
Float_Control_Powder	Mist_Paclobutrazol 5_Gel	-3.3333	0	-5.1845	-1.4822	TRUE
Float_Control_Powder	Mist_Paclobutrazol 5_Powder	-1.7333	0.1128	-3.5845	0.1178	FALSE
Float_Daminozide 1000_Gel	Float_Daminozide 1000_Powder	0.2333	1	-1.6178	2.0845	FALSE
Float_Daminozide 1000_Gel	Float_Daminozide 2500_Gel	-3.9	0	-5.7511	-2.0489	TRUE
Float_Daminozide 1000_Gel	Float_Daminozide 2500_Powder	-1.7333	0.1128	-3.5845	0.1178	FALSE
Float_Daminozide 1000_Gel	Float_Daminozide 5000_Gel	-3.2333	0	-5.0845	-1.3822	TRUE
Float_Daminozide 1000_Gel	Float_Daminozide 5000_Powder	-3.3667	0	-5.2178	-1.5155	TRUE
Float_Daminozide 1000_Gel	Float_Paclobutrazol 1_Gel	0.4333	1	-1.4178	2.2845	FALSE
Float_Daminozide 1000_Gel	Float_Paclobutrazol 1_Powder	0.9667	0.9949	-0.8845	2.8178	FALSE
Float_Daminozide 1000_Gel	Float_Paclobutrazol 2_Gel	0.3667	1	-1.4845	2.2178	FALSE
Float_Daminozide 1000_Gel	Float_Paclobutrazol 2_Powder	2.1	0.0065	0.2489	3.9511	TRUE
Float_Daminozide 1000_Gel	Float_Paclobutrazol 5_Gel	-0.7667	1	-2.6178	1.0845	FALSE
Float_Daminozide 1000_Gel	Float_Paclobutrazol 5_Powder	1.4333	0.5126	-0.4178	3.2845	FALSE
Float_Daminozide 1000_Gel	Mist_Control_Gel	2.7333	0	0.8822	4.5845	TRUE
Float_Daminozide 1000_Gel	Mist_Control_Powder	0.6333	1	-1.2178	2.4845	FALSE
Float_Daminozide 1000_Gel	Mist_Daminozide 1000_Gel	-1.0667	0.974	-2.9178	0.7845	FALSE
Float_Daminozide 1000_Gel	Mist_Daminozide 1000_Powder	-1.6667	0.1699	-3.5178	0.1845	FALSE
Float_Daminozide 1000_Gel	Mist_Daminozide 2500_Gel	-4.5333	0	-6.3845	-2.6822	TRUE
Float_Daminozide 1000_Gel	Mist_Daminozide 2500_Powder	-3.5333	0	-5.3845	-1.6822	TRUE
Float_Daminozide 1000_Gel	Mist_Daminozide 5000_Gel	-4.9	0	-6.7511	-3.0489	TRUE
Float_Daminozide 1000_Gel	Mist_Daminozide 5000_Powder	-3.9667	0	-5.8178	-2.1155	TRUE
Float_Daminozide 1000_Gel	Mist_Paclobutrazol 1_Gel	0.2333	1	-1.6178	2.0845	FALSE
Float_Daminozide 1000_Gel	Mist_Paclobutrazol 1_Powder	0.2	1	-1.6511	2.0511	FALSE
Float_Daminozide 1000_Gel	Mist_Paclobutrazol 2_Gel	0.7	1	-1.1511	2.5511	FALSE
Float_Daminozide 1000_Gel	Mist_Paclobutrazol 2_Powder	1	0.9907	-0.8511	2.8511	FALSE
Float_Daminozide 1000_Gel	Mist_Paclobutrazol 5_Gel	-0.7333	1	-2.5845	1.1178	FALSE
Float_Daminozide 1000_Gel	Mist_Paclobutrazol 5_Powder	0.8667	0.9994	-0.9845	2.7178	FALSE
Float_Daminozide 1000_Powder	Float_Daminozide 2500_Gel	-4.1333	0	-5.9845	-2.2822	TRUE
Float_Daminozide 1000_Powder	Float_Daminozide 2500_Powder	-1.9667	0.0204	-3.8178	-0.1155	TRUE
Float_Daminozide 1000_Powder	Float_Daminozide 5000_Gel	-3.4667	0	-5.3178	-1.6155	TRUE
Float_Daminozide 1000_Powder	Float_Daminozide 5000_Powder	-3.6	0	-5.4511	-1.7489	TRUE
Float_Daminozide 1000_Powder	Float_Paclobutrazol 1_Gel	0.2	1	-1.6511	2.0511	FALSE
Float_Daminozide 1000_Powder	Float_Paclobutrazol 1_Powder	0.7333	1	-1.1178	2.5845	FALSE
Float_Daminozide 1000_Powder	Float_Paclobutrazol 2_Gel	0.1333	1	-1.7178	1.9845	FALSE
Float_Daminozide 1000_Powder	Float_Paclobutrazol 2_Powder	1.8667	0.0446	0.0155	3.7178	TRUE
Float_Daminozide 1000_Powder	Float_Paclobutrazol 5_Gel	-1	0.9907	-2.8511	0.8511	FALSE
Float_Daminozide 1000_Powder	Float_Paclobutrazol 5_Powder	1.2	0.8824	-0.6511	3.0511	FALSE
Float_Daminozide 1000_Powder	Mist_Control_Gel	2.5	0.0001	0.6489	4.3511	TRUE
Float_Daminozide 1000_Powder	Mist_Control_Powder	0.4	1	-1.4511	2.2511	FALSE
Float_Daminozide 1000_Powder	Mist_Daminozide 1000_Gel	-1.3	0.7479	-3.1511	0.5511	FALSE
Float_Daminozide 1000_Powder	Mist_Daminozide 1000_Powder	-1.9	0.0346	-3.7511	-0.0489	TRUE
Float_Daminozide 1000_Powder	Mist_Daminozide 2500_Gel	-4.7667	0	-6.6178	-2.9155	TRUE
Float_Daminozide 1000_Powder	Mist_Daminozide 2500_Powder	-3.7667	0	-5.6178	-1.9155	TRUE
Float_Daminozide 1000_Powder	Mist_Daminozide 5000_Gel	-5.1333	0	-6.9845	-3.2822	TRUE
Float_Daminozide 1000_Powder	Mist_Daminozide 5000_Powder	-4.2	0	-6.0511	-2.3489	TRUE
Float_Daminozide 1000_Powder	Mist_Paclobutrazol 1_Gel	0	1	-1.8511	1.8511	FALSE
Float_Daminozide 1000_Powder	Mist_Paclobutrazol 1_Powder	-0.0333	1	-1.8845	1.8178	FALSE
Float_Daminozide 1000_Powder	Mist_Paclobutrazol 2_Gel	0.4667	1	-1.3845	2.3178	FALSE
Float_Daminozide 1000_Powder	Mist_Paclobutrazol 2_Powder	0.7667	1	-1.0845	2.6178	FALSE
Float_Daminozide 1000_Powder	Mist_Paclobutrazol 5_Gel	-0.9667	0.9949	-2.8178	0.8845	FALSE
Float_Daminozide 1000_Powder	Mist_Paclobutrazol 5_Powder	0.6333	1	-1.2178	2.4845	FALSE
Float_Daminozide 2500_Gel	Float_Daminozide 2500_Powder	2.1667	0.0035	0.3155	4.0178	TRUE
Float_Daminozide 2500_Gel	Float_Daminozide 5000_Gel	0.6667	1	-1.1845	2.5178	FALSE
Float_Daminozide 2500_Gel	Float_Daminozide 5000_Powder	0.5333	1	-1.3178	2.3845	FALSE
Float_Daminozide 2500_Gel	Float_Paclobutrazol 1_Gel	4.3333	0	2.4822	6.1845	TRUE
Float_Daminozide 2500_Gel	Float_Paclobutrazol 1_Powder	4.8667	0	3.0155	6.7178	TRUE
Float_Daminozide 2500_Gel	Float_Paclobutrazol 2_Gel	4.2667	0	2.4155	6.1178	TRUE
Float_Daminozide 2500_Gel	Float_Paclobutrazol 2_Powder	6	0	4.1489	7.8511	TRUE
Float_Daminozide 2500_Gel	Float_Paclobutrazol 5_Gel	3.1333	0	1.2822	4.9845	TRUE
Float_Daminozide 2500_Gel	Float_Paclobutrazol 5_Powder	5.3333	0	3.4822	7.1845	TRUE
Float_Daminozide 2500_Gel	Mist_Control_Gel	6.6333	0	4.7822	8.4845	TRUE
Float_Daminozide 2500_Gel	Mist_Control_Powder	4.5333	0	2.6822	6.3845	TRUE
Float_Daminozide 2500_Gel	Mist_Daminozide 1000_Gel	2.8333	0	0.9822	4.6845	TRUE
Float_Daminozide 2500_Gel	Mist_Daminozide 1000_Powder	2.2333	0.0019	0.3822	4.0845	TRUE
Float_Daminozide 2500_Gel	Mist_Daminozide 2500_Gel	-0.6333	1	-2.4845	1.2178	FALSE
Float_Daminozide 2500_Gel	Mist_Daminozide 2500_Powder	0.3667	1	-1.4845	2.2178	FALSE
Float_Daminozide 2500_Gel	Mist_Daminozide 5000_Gel	-1	0.9907	-2.8511	0.8511	FALSE
Float_Daminozide 2500_Gel	Mist_Daminozide 5000_Powder	-0.0667	1	-1.9178	1.7845	FALSE
Float_Daminozide 2500_Gel	Mist_Paclobutrazol 1_Gel	4.1333	0	2.2822	5.9845	TRUE
Float_Daminozide 2500_Gel	Mist_Paclobutrazol 1_Powder	4.1	0	2.2489	5.9511	TRUE
Float_Daminozide 2500_Gel	Mist_Paclobutrazol 2_Gel	4.6	0	2.7489	6.4511	TRUE
Float_Daminozide 2500_Gel	Mist_Paclobutrazol 2_Powder	4.9	0	3.0489	6.7511	TRUE
Float_Daminozide 2500_Gel	Mist_Paclobutrazol 5_Gel	3.1667	0	1.3155	5.0178	TRUE
Float_Daminozide 2500_Gel	Mist_Paclobutrazol 5_Powder	4.7667	0	2.9155	6.6178	TRUE
Float_Daminozide 2500_Powder	Float_Daminozide 5000_Gel	-1.5	0.3954	-3.3511	0.3511	FALSE
Float_Daminozide 2500_Powder	Float_Daminozide 5000_Powder	-1.6333	0.2055	-3.4845	0.2178	FALSE
Float_Daminozide 2500_Powder	Float_Paclobutrazol 1_Gel	2.1667	0.0035	0.3155	4.0178	TRUE
Float_Daminozide 2500_Powder	Float_Paclobutrazol 1_Powder	2.7	0	0.8489	4.5511	TRUE
Float_Daminozide 2500_Powder	Float_Paclobutrazol 2_Gel	2.1	0.0065	0.2489	3.9511	TRUE
Float_Daminozide 2500_Powder	Float_Paclobutrazol 2_Powder	3.8333	0	1.9822	5.6845	TRUE
Float_Daminozide 2500_Powder	Float_Paclobutrazol 5_Gel	0.9667	0.9949	-0.8845	2.8178	FALSE
Float_Daminozide 2500_Powder	Float_Paclobutrazol 5_Powder	3.1667	0	1.3155	5.0178	TRUE
Float_Daminozide 2500_Powder	Mist_Control_Gel	4.4667	0	2.6155	6.3178	TRUE
Float_Daminozide 2500_Powder	Mist_Control_Powder	2.3667	0.0005	0.5155	4.2178	TRUE
Float_Daminozide 2500_Powder	Mist_Daminozide 1000_Gel	0.6667	1	-1.1845	2.5178	FALSE
Float_Daminozide 2500_Powder	Mist_Daminozide 1000_Powder	0.0667	1	-1.7845	1.9178	FALSE
Float_Daminozide 2500_Powder	Mist_Daminozide 2500_Gel	-2.8	0	-4.6511	-0.9489	TRUE
Float_Daminozide 2500_Powder	Mist_Daminozide 2500_Powder	-1.8	0.0721	-3.6511	0.0511	FALSE
Float_Daminozide 2500_Powder	Mist_Daminozide 5000_Gel	-3.1667	0	-5.0178	-1.3155	TRUE
Float_Daminozide 2500_Powder	Mist_Daminozide 5000_Powder	-2.2333	0.0019	-4.0845	-0.3822	TRUE
Float_Daminozide 2500_Powder	Mist_Paclobutrazol 1_Gel	1.9667	0.0204	0.1155	3.8178	TRUE
Float_Daminozide 2500_Powder	Mist_Paclobutrazol 1_Powder	1.9333	0.0267	0.0822	3.7845	TRUE
Float_Daminozide 2500_Powder	Mist_Paclobutrazol 2_Gel	2.4333	0.0002	0.5822	4.2845	TRUE
Float_Daminozide 2500_Powder	Mist_Paclobutrazol 2_Powder	2.7333	0	0.8822	4.5845	TRUE
Float_Daminozide 2500_Powder	Mist_Paclobutrazol 5_Gel	1	0.9907	-0.8511	2.8511	FALSE
Float_Daminozide 2500_Powder	Mist_Paclobutrazol 5_Powder	2.6	0	0.7489	4.4511	TRUE
Float_Daminozide 5000_Gel	Float_Daminozide 5000_Powder	-0.1333	1	-1.9845	1.7178	FALSE
Float_Daminozide 5000_Gel	Float_Paclobutrazol 1_Gel	3.6667	0	1.8155	5.5178	TRUE
Float_Daminozide 5000_Gel	Float_Paclobutrazol 1_Powder	4.2	0	2.3489	6.0511	TRUE
Float_Daminozide 5000_Gel	Float_Paclobutrazol 2_Gel	3.6	0	1.7489	5.4511	TRUE
Float_Daminozide 5000_Gel	Float_Paclobutrazol 2_Powder	5.3333	0	3.4822	7.1845	TRUE
Float_Daminozide 5000_Gel	Float_Paclobutrazol 5_Gel	2.4667	0.0002	0.6155	4.3178	TRUE
Float_Daminozide 5000_Gel	Float_Paclobutrazol 5_Powder	4.6667	0	2.8155	6.5178	TRUE
Float_Daminozide 5000_Gel	Mist_Control_Gel	5.9667	0	4.1155	7.8178	TRUE
Float_Daminozide 5000_Gel	Mist_Control_Powder	3.8667	0	2.0155	5.7178	TRUE
Float_Daminozide 5000_Gel	Mist_Daminozide 1000_Gel	2.1667	0.0035	0.3155	4.0178	TRUE
Float_Daminozide 5000_Gel	Mist_Daminozide 1000_Powder	1.5667	0.2913	-0.2845	3.4178	FALSE
Float_Daminozide 5000_Gel	Mist_Daminozide 2500_Gel	-1.3	0.7479	-3.1511	0.5511	FALSE
Float_Daminozide 5000_Gel	Mist_Daminozide 2500_Powder	-0.3	1	-2.1511	1.5511	FALSE
Float_Daminozide 5000_Gel	Mist_Daminozide 5000_Gel	-1.6667	0.1699	-3.5178	0.1845	FALSE
Float_Daminozide 5000_Gel	Mist_Daminozide 5000_Powder	-0.7333	1	-2.5845	1.1178	FALSE
Float_Daminozide 5000_Gel	Mist_Paclobutrazol 1_Gel	3.4667	0	1.6155	5.3178	TRUE
Float_Daminozide 5000_Gel	Mist_Paclobutrazol 1_Powder	3.4333	0	1.5822	5.2845	TRUE
Float_Daminozide 5000_Gel	Mist_Paclobutrazol 2_Gel	3.9333	0	2.0822	5.7845	TRUE
Float_Daminozide 5000_Gel	Mist_Paclobutrazol 2_Powder	4.2333	0	2.3822	6.0845	TRUE
Float_Daminozide 5000_Gel	Mist_Paclobutrazol 5_Gel	2.5	0.0001	0.6489	4.3511	TRUE
Float_Daminozide 5000_Gel	Mist_Paclobutrazol 5_Powder	4.1	0	2.2489	5.9511	TRUE
Float_Daminozide 5000_Powder	Float_Paclobutrazol 1_Gel	3.8	0	1.9489	5.6511	TRUE
Float_Daminozide 5000_Powder	Float_Paclobutrazol 1_Powder	4.3333	0	2.4822	6.1845	TRUE
Float_Daminozide 5000_Powder	Float_Paclobutrazol 2_Gel	3.7333	0	1.8822	5.5845	TRUE
Float_Daminozide 5000_Powder	Float_Paclobutrazol 2_Powder	5.4667	0	3.6155	7.3178	TRUE
Float_Daminozide 5000_Powder	Float_Paclobutrazol 5_Gel	2.6	0	0.7489	4.4511	TRUE
Float_Daminozide 5000_Powder	Float_Paclobutrazol 5_Powder	4.8	0	2.9489	6.6511	TRUE
Float_Daminozide 5000_Powder	Mist_Control_Gel	6.1	0	4.2489	7.9511	TRUE
Float_Daminozide 5000_Powder	Mist_Control_Powder	4	0	2.1489	5.8511	TRUE
Float_Daminozide 5000_Powder	Mist_Daminozide 1000_Gel	2.3	0.001	0.4489	4.1511	TRUE
Float_Daminozide 5000_Powder	Mist_Daminozide 1000_Powder	1.7	0.1391	-0.1511	3.5511	FALSE
Float_Daminozide 5000_Powder	Mist_Daminozide 2500_Gel	-1.1667	0.9145	-3.0178	0.6845	FALSE
Float_Daminozide 5000_Powder	Mist_Daminozide 2500_Powder	-0.1667	1	-2.0178	1.6845	FALSE
Float_Daminozide 5000_Powder	Mist_Daminozide 5000_Gel	-1.5333	0.3413	-3.3845	0.3178	FALSE
Float_Daminozide 5000_Powder	Mist_Daminozide 5000_Powder	-0.6	1	-2.4511	1.2511	FALSE
Float_Daminozide 5000_Powder	Mist_Paclobutrazol 1_Gel	3.6	0	1.7489	5.4511	TRUE
Float_Daminozide 5000_Powder	Mist_Paclobutrazol 1_Powder	3.5667	0	1.7155	5.4178	TRUE
Float_Daminozide 5000_Powder	Mist_Paclobutrazol 2_Gel	4.0667	0	2.2155	5.9178	TRUE
Float_Daminozide 5000_Powder	Mist_Paclobutrazol 2_Powder	4.3667	0	2.5155	6.2178	TRUE
Float_Daminozide 5000_Powder	Mist_Paclobutrazol 5_Gel	2.6333	0	0.7822	4.4845	TRUE
Float_Daminozide 5000_Powder	Mist_Paclobutrazol 5_Powder	4.2333	0	2.3822	6.0845	TRUE
Float_Paclobutrazol 1_Gel	Float_Paclobutrazol 1_Powder	0.5333	1	-1.3178	2.3845	FALSE
Float_Paclobutrazol 1_Gel	Float_Paclobutrazol 2_Gel	-0.0667	1	-1.9178	1.7845	FALSE
Float_Paclobutrazol 1_Gel	Float_Paclobutrazol 2_Powder	1.6667	0.1699	-0.1845	3.5178	FALSE
Float_Paclobutrazol 1_Gel	Float_Paclobutrazol 5_Gel	-1.2	0.8824	-3.0511	0.6511	FALSE
Float_Paclobutrazol 1_Gel	Float_Paclobutrazol 5_Powder	1	0.9907	-0.8511	2.8511	FALSE
Float_Paclobutrazol 1_Gel	Mist_Control_Gel	2.3	0.001	0.4489	4.1511	TRUE
Float_Paclobutrazol 1_Gel	Mist_Control_Powder	0.2	1	-1.6511	2.0511	FALSE
Float_Paclobutrazol 1_Gel	Mist_Daminozide 1000_Gel	-1.5	0.3954	-3.3511	0.3511	FALSE
Float_Paclobutrazol 1_Gel	Mist_Daminozide 1000_Powder	-2.1	0.0065	-3.9511	-0.2489	TRUE
Float_Paclobutrazol 1_Gel	Mist_Daminozide 2500_Gel	-4.9667	0	-6.8178	-3.1155	TRUE
Float_Paclobutrazol 1_Gel	Mist_Daminozide 2500_Powder	-3.9667	0	-5.8178	-2.1155	TRUE
Float_Paclobutrazol 1_Gel	Mist_Daminozide 5000_Gel	-5.3333	0	-7.1845	-3.4822	TRUE
Float_Paclobutrazol 1_Gel	Mist_Daminozide 5000_Powder	-4.4	0	-6.2511	-2.5489	TRUE
Float_Paclobutrazol 1_Gel	Mist_Paclobutrazol 1_Gel	-0.2	1	-2.0511	1.6511	FALSE
Float_Paclobutrazol 1_Gel	Mist_Paclobutrazol 1_Powder	-0.2333	1	-2.0845	1.6178	FALSE
Float_Paclobutrazol 1_Gel	Mist_Paclobutrazol 2_Gel	0.2667	1	-1.5845	2.1178	FALSE
Float_Paclobutrazol 1_Gel	Mist_Paclobutrazol 2_Powder	0.5667	1	-1.2845	2.4178	FALSE
Float_Paclobutrazol 1_Gel	Mist_Paclobutrazol 5_Gel	-1.1667	0.9145	-3.0178	0.6845	FALSE
Float_Paclobutrazol 1_Gel	Mist_Paclobutrazol 5_Powder	0.4333	1	-1.4178	2.2845	FALSE
Float_Paclobutrazol 1_Powder	Float_Paclobutrazol 2_Gel	-0.6	1	-2.4511	1.2511	FALSE
Float_Paclobutrazol 1_Powder	Float_Paclobutrazol 2_Powder	1.1333	0.9401	-0.7178	2.9845	FALSE
Float_Paclobutrazol 1_Powder	Float_Paclobutrazol 5_Gel	-1.7333	0.1128	-3.5845	0.1178	FALSE
Float_Paclobutrazol 1_Powder	Float_Paclobutrazol 5_Powder	0.4667	1	-1.3845	2.3178	FALSE
Float_Paclobutrazol 1_Powder	Mist_Control_Gel	1.7667	0.0906	-0.0845	3.6178	FALSE
Float_Paclobutrazol 1_Powder	Mist_Control_Powder	-0.3333	1	-2.1845	1.5178	FALSE
Float_Paclobutrazol 1_Powder	Mist_Daminozide 1000_Gel	-2.0333	0.0116	-3.8845	-0.1822	TRUE
Float_Paclobutrazol 1_Powder	Mist_Daminozide 1000_Powder	-2.6333	0	-4.4845	-0.7822	TRUE
Float_Paclobutrazol 1_Powder	Mist_Daminozide 2500_Gel	-5.5	0	-7.3511	-3.6489	TRUE
Float_Paclobutrazol 1_Powder	Mist_Daminozide 2500_Powder	-4.5	0	-6.3511	-2.6489	TRUE
Float_Paclobutrazol 1_Powder	Mist_Daminozide 5000_Gel	-5.8667	0	-7.7178	-4.0155	TRUE
Float_Paclobutrazol 1_Powder	Mist_Daminozide 5000_Powder	-4.9333	0	-6.7845	-3.0822	TRUE
Float_Paclobutrazol 1_Powder	Mist_Paclobutrazol 1_Gel	-0.7333	1	-2.5845	1.1178	FALSE
Float_Paclobutrazol 1_Powder	Mist_Paclobutrazol 1_Powder	-0.7667	1	-2.6178	1.0845	FALSE
Float_Paclobutrazol 1_Powder	Mist_Paclobutrazol 2_Gel	-0.2667	1	-2.1178	1.5845	FALSE
Float_Paclobutrazol 1_Powder	Mist_Paclobutrazol 2_Powder	0.0333	1	-1.8178	1.8845	FALSE
Float_Paclobutrazol 1_Powder	Mist_Paclobutrazol 5_Gel	-1.7	0.1391	-3.5511	0.1511	FALSE
Float_Paclobutrazol 1_Powder	Mist_Paclobutrazol 5_Powder	-0.1	1	-1.9511	1.7511	FALSE
Float_Paclobutrazol 2_Gel	Float_Paclobutrazol 2_Powder	1.7333	0.1128	-0.1178	3.5845	FALSE
Float_Paclobutrazol 2_Gel	Float_Paclobutrazol 5_Gel	-1.1333	0.9401	-2.9845	0.7178	FALSE
Float_Paclobutrazol 2_Gel	Float_Paclobutrazol 5_Powder	1.0667	0.974	-0.7845	2.9178	FALSE
Float_Paclobutrazol 2_Gel	Mist_Control_Gel	2.3667	0.0005	0.5155	4.2178	TRUE
Float_Paclobutrazol 2_Gel	Mist_Control_Powder	0.2667	1	-1.5845	2.1178	FALSE
Float_Paclobutrazol 2_Gel	Mist_Daminozide 1000_Gel	-1.4333	0.5126	-3.2845	0.4178	FALSE
Float_Paclobutrazol 2_Gel	Mist_Daminozide 1000_Powder	-2.0333	0.0116	-3.8845	-0.1822	TRUE
Float_Paclobutrazol 2_Gel	Mist_Daminozide 2500_Gel	-4.9	0	-6.7511	-3.0489	TRUE
Float_Paclobutrazol 2_Gel	Mist_Daminozide 2500_Powder	-3.9	0	-5.7511	-2.0489	TRUE
Float_Paclobutrazol 2_Gel	Mist_Daminozide 5000_Gel	-5.2667	0	-7.1178	-3.4155	TRUE
Float_Paclobutrazol 2_Gel	Mist_Daminozide 5000_Powder	-4.3333	0	-6.1845	-2.4822	TRUE
Float_Paclobutrazol 2_Gel	Mist_Paclobutrazol 1_Gel	-0.1333	1	-1.9845	1.7178	FALSE
Float_Paclobutrazol 2_Gel	Mist_Paclobutrazol 1_Powder	-0.1667	1	-2.0178	1.6845	FALSE
Float_Paclobutrazol 2_Gel	Mist_Paclobutrazol 2_Gel	0.3333	1	-1.5178	2.1845	FALSE
Float_Paclobutrazol 2_Gel	Mist_Paclobutrazol 2_Powder	0.6333	1	-1.2178	2.4845	FALSE
Float_Paclobutrazol 2_Gel	Mist_Paclobutrazol 5_Gel	-1.1	0.9597	-2.9511	0.7511	FALSE
Float_Paclobutrazol 2_Gel	Mist_Paclobutrazol 5_Powder	0.5	1	-1.3511	2.3511	FALSE
Float_Paclobutrazol 2_Powder	Float_Paclobutrazol 5_Gel	-2.8667	0	-4.7178	-1.0155	TRUE
Float_Paclobutrazol 2_Powder	Float_Paclobutrazol 5_Powder	-0.6667	1	-2.5178	1.1845	FALSE
Float_Paclobutrazol 2_Powder	Mist_Control_Gel	0.6333	1	-1.2178	2.4845	FALSE
Float_Paclobutrazol 2_Powder	Mist_Control_Powder	-1.4667	0.4529	-3.3178	0.3845	FALSE
Float_Paclobutrazol 2_Powder	Mist_Daminozide 1000_Gel	-3.1667	0	-5.0178	-1.3155	TRUE
Float_Paclobutrazol 2_Powder	Mist_Daminozide 1000_Powder	-3.7667	0	-5.6178	-1.9155	TRUE
Float_Paclobutrazol 2_Powder	Mist_Daminozide 2500_Gel	-6.6333	0	-8.4845	-4.7822	TRUE
Float_Paclobutrazol 2_Powder	Mist_Daminozide 2500_Powder	-5.6333	0	-7.4845	-3.7822	TRUE
Float_Paclobutrazol 2_Powder	Mist_Daminozide 5000_Gel	-7	0	-8.8511	-5.1489	TRUE
Float_Paclobutrazol 2_Powder	Mist_Daminozide 5000_Powder	-6.0667	0	-7.9178	-4.2155	TRUE
Float_Paclobutrazol 2_Powder	Mist_Paclobutrazol 1_Gel	-1.8667	0.0446	-3.7178	-0.0155	TRUE
Float_Paclobutrazol 2_Powder	Mist_Paclobutrazol 1_Powder	-1.9	0.0346	-3.7511	-0.0489	TRUE
Float_Paclobutrazol 2_Powder	Mist_Paclobutrazol 2_Gel	-1.4	0.5735	-3.2511	0.4511	FALSE
Float_Paclobutrazol 2_Powder	Mist_Paclobutrazol 2_Powder	-1.1	0.9597	-2.9511	0.7511	FALSE
Float_Paclobutrazol 2_Powder	Mist_Paclobutrazol 5_Gel	-2.8333	0	-4.6845	-0.9822	TRUE
Float_Paclobutrazol 2_Powder	Mist_Paclobutrazol 5_Powder	-1.2333	0.8437	-3.0845	0.6178	FALSE
Float_Paclobutrazol 5_Gel	Float_Paclobutrazol 5_Powder	2.2	0.0026	0.3489	4.0511	TRUE
Float_Paclobutrazol 5_Gel	Mist_Control_Gel	3.5	0	1.6489	5.3511	TRUE
Float_Paclobutrazol 5_Gel	Mist_Control_Powder	1.4	0.5735	-0.4511	3.2511	FALSE
Float_Paclobutrazol 5_Gel	Mist_Daminozide 1000_Gel	-0.3	1	-2.1511	1.5511	FALSE
Float_Paclobutrazol 5_Gel	Mist_Daminozide 1000_Powder	-0.9	0.9987	-2.7511	0.9511	FALSE
Float_Paclobutrazol 5_Gel	Mist_Daminozide 2500_Gel	-3.7667	0	-5.6178	-1.9155	TRUE
Float_Paclobutrazol 5_Gel	Mist_Daminozide 2500_Powder	-2.7667	0	-4.6178	-0.9155	TRUE
Float_Paclobutrazol 5_Gel	Mist_Daminozide 5000_Gel	-4.1333	0	-5.9845	-2.2822	TRUE
Float_Paclobutrazol 5_Gel	Mist_Daminozide 5000_Powder	-3.2	0	-5.0511	-1.3489	TRUE
Float_Paclobutrazol 5_Gel	Mist_Paclobutrazol 1_Gel	1	0.9907	-0.8511	2.8511	FALSE
Float_Paclobutrazol 5_Gel	Mist_Paclobutrazol 1_Powder	0.9667	0.9949	-0.8845	2.8178	FALSE
Float_Paclobutrazol 5_Gel	Mist_Paclobutrazol 2_Gel	1.4667	0.4529	-0.3845	3.3178	FALSE
Float_Paclobutrazol 5_Gel	Mist_Paclobutrazol 2_Powder	1.7667	0.0906	-0.0845	3.6178	FALSE
Float_Paclobutrazol 5_Gel	Mist_Paclobutrazol 5_Gel	0.0333	1	-1.8178	1.8845	FALSE
Float_Paclobutrazol 5_Gel	Mist_Paclobutrazol 5_Powder	1.6333	0.2055	-0.2178	3.4845	FALSE
Float_Paclobutrazol 5_Powder	Mist_Control_Gel	1.3	0.7479	-0.5511	3.1511	FALSE
Float_Paclobutrazol 5_Powder	Mist_Control_Powder	-0.8	0.9999	-2.6511	1.0511	FALSE
Float_Paclobutrazol 5_Powder	Mist_Daminozide 1000_Gel	-2.5	0.0001	-4.3511	-0.6489	TRUE
Float_Paclobutrazol 5_Powder	Mist_Daminozide 1000_Powder	-3.1	0	-4.9511	-1.2489	TRUE
Float_Paclobutrazol 5_Powder	Mist_Daminozide 2500_Gel	-5.9667	0	-7.8178	-4.1155	TRUE
Float_Paclobutrazol 5_Powder	Mist_Daminozide 2500_Powder	-4.9667	0	-6.8178	-3.1155	TRUE
Float_Paclobutrazol 5_Powder	Mist_Daminozide 5000_Gel	-6.3333	0	-8.1845	-4.4822	TRUE
Float_Paclobutrazol 5_Powder	Mist_Daminozide 5000_Powder	-5.4	0	-7.2511	-3.5489	TRUE
Float_Paclobutrazol 5_Powder	Mist_Paclobutrazol 1_Gel	-1.2	0.8824	-3.0511	0.6511	FALSE
Float_Paclobutrazol 5_Powder	Mist_Paclobutrazol 1_Powder	-1.2333	0.8437	-3.0845	0.6178	FALSE
Float_Paclobutrazol 5_Powder	Mist_Paclobutrazol 2_Gel	-0.7333	1	-2.5845	1.1178	FALSE
Float_Paclobutrazol 5_Powder	Mist_Paclobutrazol 2_Powder	-0.4333	1	-2.2845	1.4178	FALSE
Float_Paclobutrazol 5_Powder	Mist_Paclobutrazol 5_Gel	-2.1667	0.0035	-4.0178	-0.3155	TRUE
Float_Paclobutrazol 5_Powder	Mist_Paclobutrazol 5_Powder	-0.5667	1	-2.4178	1.2845	FALSE
Mist_Control_Gel	Mist_Control_Powder	-2.1	0.0065	-3.9511	-0.2489	TRUE
Mist_Control_Gel	Mist_Daminozide 1000_Gel	-3.8	0	-5.6511	-1.9489	TRUE
Mist_Control_Gel	Mist_Daminozide 1000_Powder	-4.4	0	-6.2511	-2.5489	TRUE
Mist_Control_Gel	Mist_Daminozide 2500_Gel	-7.2667	0	-9.1178	-5.4155	TRUE
Mist_Control_Gel	Mist_Daminozide 2500_Powder	-6.2667	0	-8.1178	-4.4155	TRUE
Mist_Control_Gel	Mist_Daminozide 5000_Gel	-7.6333	0	-9.4845	-5.7822	TRUE
Mist_Control_Gel	Mist_Daminozide 5000_Powder	-6.7	0	-8.5511	-4.8489	TRUE
Mist_Control_Gel	Mist_Paclobutrazol 1_Gel	-2.5	0.0001	-4.3511	-0.6489	TRUE
Mist_Control_Gel	Mist_Paclobutrazol 1_Powder	-2.5333	0.0001	-4.3845	-0.6822	TRUE
Mist_Control_Gel	Mist_Paclobutrazol 2_Gel	-2.0333	0.0116	-3.8845	-0.1822	TRUE
Mist_Control_Gel	Mist_Paclobutrazol 2_Powder	-1.7333	0.1128	-3.5845	0.1178	FALSE
Mist_Control_Gel	Mist_Paclobutrazol 5_Gel	-3.4667	0	-5.3178	-1.6155	TRUE
Mist_Control_Gel	Mist_Paclobutrazol 5_Powder	-1.8667	0.0446	-3.7178	-0.0155	TRUE
Mist_Control_Powder	Mist_Daminozide 1000_Gel	-1.7	0.1391	-3.5511	0.1511	FALSE
Mist_Control_Powder	Mist_Daminozide 1000_Powder	-2.3	0.001	-4.1511	-0.4489	TRUE
Mist_Control_Powder	Mist_Daminozide 2500_Gel	-5.1667	0	-7.0178	-3.3155	TRUE
Mist_Control_Powder	Mist_Daminozide 2500_Powder	-4.1667	0	-6.0178	-2.3155	TRUE
Mist_Control_Powder	Mist_Daminozide 5000_Gel	-5.5333	0	-7.3845	-3.6822	TRUE
Mist_Control_Powder	Mist_Daminozide 5000_Powder	-4.6	0	-6.4511	-2.7489	TRUE
Mist_Control_Powder	Mist_Paclobutrazol 1_Gel	-0.4	1	-2.2511	1.4511	FALSE
Mist_Control_Powder	Mist_Paclobutrazol 1_Powder	-0.4333	1	-2.2845	1.4178	FALSE
Mist_Control_Powder	Mist_Paclobutrazol 2_Gel	0.0667	1	-1.7845	1.9178	FALSE
Mist_Control_Powder	Mist_Paclobutrazol 2_Powder	0.3667	1	-1.4845	2.2178	FALSE
Mist_Control_Powder	Mist_Paclobutrazol 5_Gel	-1.3667	0.6339	-3.2178	0.4845	FALSE
Mist_Control_Powder	Mist_Paclobutrazol 5_Powder	0.2333	1	-1.6178	2.0845	FALSE
Mist_Daminozide 1000_Gel	Mist_Daminozide 1000_Powder	-0.6	1	-2.4511	1.2511	FALSE
Mist_Daminozide 1000_Gel	Mist_Daminozide 2500_Gel	-3.4667	0	-5.3178	-1.6155	TRUE
Mist_Daminozide 1000_Gel	Mist_Daminozide 2500_Powder	-2.4667	0.0002	-4.3178	-0.6155	TRUE
Mist_Daminozide 1000_Gel	Mist_Daminozide 5000_Gel	-3.8333	0	-5.6845	-1.9822	TRUE
Mist_Daminozide 1000_Gel	Mist_Daminozide 5000_Powder	-2.9	0	-4.7511	-1.0489	TRUE
Mist_Daminozide 1000_Gel	Mist_Paclobutrazol 1_Gel	1.3	0.7479	-0.5511	3.1511	FALSE
Mist_Daminozide 1000_Gel	Mist_Paclobutrazol 1_Powder	1.2667	0.7986	-0.5845	3.1178	FALSE
Mist_Daminozide 1000_Gel	Mist_Paclobutrazol 2_Gel	1.7667	0.0906	-0.0845	3.6178	FALSE
Mist_Daminozide 1000_Gel	Mist_Paclobutrazol 2_Powder	2.0667	0.0087	0.2155	3.9178	TRUE
Mist_Daminozide 1000_Gel	Mist_Paclobutrazol 5_Gel	0.3333	1	-1.5178	2.1845	FALSE
Mist_Daminozide 1000_Gel	Mist_Paclobutrazol 5_Powder	1.9333	0.0267	0.0822	3.7845	TRUE
Mist_Daminozide 1000_Powder	Mist_Daminozide 2500_Gel	-2.8667	0	-4.7178	-1.0155	TRUE
Mist_Daminozide 1000_Powder	Mist_Daminozide 2500_Powder	-1.8667	0.0446	-3.7178	-0.0155	TRUE
Mist_Daminozide 1000_Powder	Mist_Daminozide 5000_Gel	-3.2333	0	-5.0845	-1.3822	TRUE
Mist_Daminozide 1000_Powder	Mist_Daminozide 5000_Powder	-2.3	0.001	-4.1511	-0.4489	TRUE
Mist_Daminozide 1000_Powder	Mist_Paclobutrazol 1_Gel	1.9	0.0346	0.0489	3.7511	TRUE
Mist_Daminozide 1000_Powder	Mist_Paclobutrazol 1_Powder	1.8667	0.0446	0.0155	3.7178	TRUE
Mist_Daminozide 1000_Powder	Mist_Paclobutrazol 2_Gel	2.3667	0.0005	0.5155	4.2178	TRUE
Mist_Daminozide 1000_Powder	Mist_Paclobutrazol 2_Powder	2.6667	0	0.8155	4.5178	TRUE
Mist_Daminozide 1000_Powder	Mist_Paclobutrazol 5_Gel	0.9333	0.9973	-0.9178	2.7845	FALSE
Mist_Daminozide 1000_Powder	Mist_Paclobutrazol 5_Powder	2.5333	0.0001	0.6822	4.3845	TRUE
Mist_Daminozide 2500_Gel	Mist_Daminozide 2500_Powder	1	0.9907	-0.8511	2.8511	FALSE
Mist_Daminozide 2500_Gel	Mist_Daminozide 5000_Gel	-0.3667	1	-2.2178	1.4845	FALSE
Mist_Daminozide 2500_Gel	Mist_Daminozide 5000_Powder	0.5667	1	-1.2845	2.4178	FALSE
Mist_Daminozide 2500_Gel	Mist_Paclobutrazol 1_Gel	4.7667	0	2.9155	6.6178	TRUE
Mist_Daminozide 2500_Gel	Mist_Paclobutrazol 1_Powder	4.7333	0	2.8822	6.5845	TRUE
Mist_Daminozide 2500_Gel	Mist_Paclobutrazol 2_Gel	5.2333	0	3.3822	7.0845	TRUE
Mist_Daminozide 2500_Gel	Mist_Paclobutrazol 2_Powder	5.5333	0	3.6822	7.3845	TRUE
Mist_Daminozide 2500_Gel	Mist_Paclobutrazol 5_Gel	3.8	0	1.9489	5.6511	TRUE
Mist_Daminozide 2500_Gel	Mist_Paclobutrazol 5_Powder	5.4	0	3.5489	7.2511	TRUE
Mist_Daminozide 2500_Powder	Mist_Daminozide 5000_Gel	-1.3667	0.6339	-3.2178	0.4845	FALSE
Mist_Daminozide 2500_Powder	Mist_Daminozide 5000_Powder	-0.4333	1	-2.2845	1.4178	FALSE
Mist_Daminozide 2500_Powder	Mist_Paclobutrazol 1_Gel	3.7667	0	1.9155	5.6178	TRUE
Mist_Daminozide 2500_Powder	Mist_Paclobutrazol 1_Powder	3.7333	0	1.8822	5.5845	TRUE
Mist_Daminozide 2500_Powder	Mist_Paclobutrazol 2_Gel	4.2333	0	2.3822	6.0845	TRUE
Mist_Daminozide 2500_Powder	Mist_Paclobutrazol 2_Powder	4.5333	0	2.6822	6.3845	TRUE
Mist_Daminozide 2500_Powder	Mist_Paclobutrazol 5_Gel	2.8	0	0.9489	4.6511	TRUE
Mist_Daminozide 2500_Powder	Mist_Paclobutrazol 5_Powder	4.4	0	2.5489	6.2511	TRUE
Mist_Daminozide 5000_Gel	Mist_Daminozide 5000_Powder	0.9333	0.9973	-0.9178	2.7845	FALSE
Mist_Daminozide 5000_Gel	Mist_Paclobutrazol 1_Gel	5.1333	0	3.2822	6.9845	TRUE
Mist_Daminozide 5000_Gel	Mist_Paclobutrazol 1_Powder	5.1	0	3.2489	6.9511	TRUE
Mist_Daminozide 5000_Gel	Mist_Paclobutrazol 2_Gel	5.6	0	3.7489	7.4511	TRUE
Mist_Daminozide 5000_Gel	Mist_Paclobutrazol 2_Powder	5.9	0	4.0489	7.7511	TRUE
Mist_Daminozide 5000_Gel	Mist_Paclobutrazol 5_Gel	4.1667	0	2.3155	6.0178	TRUE
Mist_Daminozide 5000_Gel	Mist_Paclobutrazol 5_Powder	5.7667	0	3.9155	7.6178	TRUE
Mist_Daminozide 5000_Powder	Mist_Paclobutrazol 1_Gel	4.2	0	2.3489	6.0511	TRUE
Mist_Daminozide 5000_Powder	Mist_Paclobutrazol 1_Powder	4.1667	0	2.3155	6.0178	TRUE
Mist_Daminozide 5000_Powder	Mist_Paclobutrazol 2_Gel	4.6667	0	2.8155	6.5178	TRUE
Mist_Daminozide 5000_Powder	Mist_Paclobutrazol 2_Powder	4.9667	0	3.1155	6.8178	TRUE
Mist_Daminozide 5000_Powder	Mist_Paclobutrazol 5_Gel	3.2333	0	1.3822	5.0845	TRUE
Mist_Daminozide 5000_Powder	Mist_Paclobutrazol 5_Powder	4.8333	0	2.9822	6.6845	TRUE
Mist_Paclobutrazol 1_Gel	Mist_Paclobutrazol 1_Powder	-0.0333	1	-1.8845	1.8178	FALSE
Mist_Paclobutrazol 1_Gel	Mist_Paclobutrazol 2_Gel	0.4667	1	-1.3845	2.3178	FALSE
Mist_Paclobutrazol 1_Gel	Mist_Paclobutrazol 2_Powder	0.7667	1	-1.0845	2.6178	FALSE
Mist_Paclobutrazol 1_Gel	Mist_Paclobutrazol 5_Gel	-0.9667	0.9949	-2.8178	0.8845	FALSE
Mist_Paclobutrazol 1_Gel	Mist_Paclobutrazol 5_Powder	0.6333	1	-1.2178	2.4845	FALSE
Mist_Paclobutrazol 1_Powder	Mist_Paclobutrazol 2_Gel	0.5	1	-1.3511	2.3511	FALSE
Mist_Paclobutrazol 1_Powder	Mist_Paclobutrazol 2_Powder	0.8	0.9999	-1.0511	2.6511	FALSE
Mist_Paclobutrazol 1_Powder	Mist_Paclobutrazol 5_Gel	-0.9333	0.9973	-2.7845	0.9178	FALSE
Mist_Paclobutrazol 1_Powder	Mist_Paclobutrazol 5_Powder	0.6667	1	-1.1845	2.5178	FALSE
Mist_Paclobutrazol 2_Gel	Mist_Paclobutrazol 2_Powder	0.3	1	-1.5511	2.1511	FALSE
Mist_Paclobutrazol 2_Gel	Mist_Paclobutrazol 5_Gel	-1.4333	0.5126	-3.2845	0.4178	FALSE
Mist_Paclobutrazol 2_Gel	Mist_Paclobutrazol 5_Powder	0.1667	1	-1.6845	2.0178	FALSE
Mist_Paclobutrazol 2_Powder	Mist_Paclobutrazol 5_Gel	-1.7333	0.1128	-3.5845	0.1178	FALSE
Mist_Paclobutrazol 2_Powder	Mist_Paclobutrazol 5_Powder	-0.1333	1	-1.9845	1.7178	FALSE
Mist_Paclobutrazol 5_Gel	Mist_Paclobutrazol 5_Powder	1.6	0.246	-0.2511	3.4511	FALSE

## Sheet: Root_Length_Tukey
group1	group2	meandiff	p-adj	lower	upper	reject
Aeroponics_Control_Gel	Aeroponics_Control_Powder	0.2	1	-1.9183	2.3183	FALSE
Aeroponics_Control_Gel	Aeroponics_Daminozide 1000_Gel	-0.2333	1	-2.3517	1.885	FALSE
Aeroponics_Control_Gel	Aeroponics_Daminozide 1000_Powder	-0.1333	1	-2.2517	1.985	FALSE
Aeroponics_Control_Gel	Aeroponics_Daminozide 2500_Gel	1.1333	0.9921	-0.985	3.2517	FALSE
Aeroponics_Control_Gel	Aeroponics_Daminozide 2500_Powder	-0.8667	1	-2.985	1.2517	FALSE
Aeroponics_Control_Gel	Aeroponics_Daminozide 5000_Gel	-0.9667	0.9997	-3.085	1.1517	FALSE
Aeroponics_Control_Gel	Aeroponics_Daminozide 5000_Powder	-0.9	0.9999	-3.0183	1.2183	FALSE
Aeroponics_Control_Gel	Aeroponics_Paclobutrazol 1_Gel	-2.9	0.0001	-5.0183	-0.7817	TRUE
Aeroponics_Control_Gel	Aeroponics_Paclobutrazol 1_Powder	-2.3	0.0142	-4.4183	-0.1817	TRUE
Aeroponics_Control_Gel	Aeroponics_Paclobutrazol 2_Gel	-0.6	1	-2.7183	1.5183	FALSE
Aeroponics_Control_Gel	Aeroponics_Paclobutrazol 2_Powder	-2.6333	0.0009	-4.7517	-0.515	TRUE
Aeroponics_Control_Gel	Aeroponics_Paclobutrazol 5_Gel	-2.8	0.0002	-4.9183	-0.6817	TRUE
Aeroponics_Control_Gel	Aeroponics_Paclobutrazol 5_Powder	-4.0333	0	-6.1517	-1.915	TRUE
Aeroponics_Control_Gel	Float_Control_Gel	-0.0333	1	-2.1517	2.085	FALSE
Aeroponics_Control_Gel	Float_Control_Powder	1.3667	0.8883	-0.7517	3.485	FALSE
Aeroponics_Control_Gel	Float_Daminozide 1000_Gel	-2.4667	0.0039	-4.585	-0.3483	TRUE
Aeroponics_Control_Gel	Float_Daminozide 1000_Powder	1.4667	0.7764	-0.6517	3.585	FALSE
Aeroponics_Control_Gel	Float_Daminozide 2500_Gel	-5.1667	0	-7.285	-3.0483	TRUE
Aeroponics_Control_Gel	Float_Daminozide 2500_Powder	-2.3333	0.0111	-4.4517	-0.215	TRUE
Aeroponics_Control_Gel	Float_Daminozide 5000_Gel	-4.5667	0	-6.685	-2.4483	TRUE
Aeroponics_Control_Gel	Float_Daminozide 5000_Powder	-2.7667	0.0003	-4.885	-0.6483	TRUE
Aeroponics_Control_Gel	Float_Paclobutrazol 1_Gel	-4.1333	0	-6.2517	-2.015	TRUE
Aeroponics_Control_Gel	Float_Paclobutrazol 1_Powder	-3.2333	0	-5.3517	-1.115	TRUE
Aeroponics_Control_Gel	Float_Paclobutrazol 2_Gel	-5.4	0	-7.5183	-3.2817	TRUE
Aeroponics_Control_Gel	Float_Paclobutrazol 2_Powder	-3.8333	0	-5.9517	-1.715	TRUE
Aeroponics_Control_Gel	Float_Paclobutrazol 5_Gel	-2	0.1027	-4.1183	0.1183	FALSE
Aeroponics_Control_Gel	Float_Paclobutrazol 5_Powder	-3.9333	0	-6.0517	-1.815	TRUE
Aeroponics_Control_Gel	Mist_Control_Gel	-1.2	0.9799	-3.3183	0.9183	FALSE
Aeroponics_Control_Gel	Mist_Control_Powder	-1.3333	0.9158	-3.4517	0.785	FALSE
Aeroponics_Control_Gel	Mist_Daminozide 1000_Gel	-5.6667	0	-7.785	-3.5483	TRUE
Aeroponics_Control_Gel	Mist_Daminozide 1000_Powder	-5.2333	0	-7.3517	-3.115	TRUE
Aeroponics_Control_Gel	Mist_Daminozide 2500_Gel	-5.3333	0	-7.4517	-3.215	TRUE
Aeroponics_Control_Gel	Mist_Daminozide 2500_Powder	-6.1	0	-8.2183	-3.9817	TRUE
Aeroponics_Control_Gel	Mist_Daminozide 5000_Gel	-5	0	-7.1183	-2.8817	TRUE
Aeroponics_Control_Gel	Mist_Daminozide 5000_Powder	-4.1333	0	-6.2517	-2.015	TRUE
Aeroponics_Control_Gel	Mist_Paclobutrazol 1_Gel	-4.6	0	-6.7183	-2.4817	TRUE
Aeroponics_Control_Gel	Mist_Paclobutrazol 1_Powder	-4.2	0	-6.3183	-2.0817	TRUE
Aeroponics_Control_Gel	Mist_Paclobutrazol 2_Gel	-5.7333	0	-7.8517	-3.615	TRUE
Aeroponics_Control_Gel	Mist_Paclobutrazol 2_Powder	-5.1333	0	-7.2517	-3.015	TRUE
Aeroponics_Control_Gel	Mist_Paclobutrazol 5_Gel	-2.1667	0.0364	-4.285	-0.0483	TRUE
Aeroponics_Control_Gel	Mist_Paclobutrazol 5_Powder	-4.2	0	-6.3183	-2.0817	TRUE
Aeroponics_Control_Powder	Aeroponics_Daminozide 1000_Gel	-0.4333	1	-2.5517	1.685	FALSE
Aeroponics_Control_Powder	Aeroponics_Daminozide 1000_Powder	-0.3333	1	-2.4517	1.785	FALSE
Aeroponics_Control_Powder	Aeroponics_Daminozide 2500_Gel	0.9333	0.9998	-1.185	3.0517	FALSE
Aeroponics_Control_Powder	Aeroponics_Daminozide 2500_Powder	-1.0667	0.9974	-3.185	1.0517	FALSE
Aeroponics_Control_Powder	Aeroponics_Daminozide 5000_Gel	-1.1667	0.9871	-3.285	0.9517	FALSE
Aeroponics_Control_Powder	Aeroponics_Daminozide 5000_Powder	-1.1	0.9954	-3.2183	1.0183	FALSE
Aeroponics_Control_Powder	Aeroponics_Paclobutrazol 1_Gel	-3.1	0	-5.2183	-0.9817	TRUE
Aeroponics_Control_Powder	Aeroponics_Paclobutrazol 1_Powder	-2.5	0.003	-4.6183	-0.3817	TRUE
Aeroponics_Control_Powder	Aeroponics_Paclobutrazol 2_Gel	-0.8	1	-2.9183	1.3183	FALSE
Aeroponics_Control_Powder	Aeroponics_Paclobutrazol 2_Powder	-2.8333	0.0001	-4.9517	-0.715	TRUE
Aeroponics_Control_Powder	Aeroponics_Paclobutrazol 5_Gel	-3	0	-5.1183	-0.8817	TRUE
Aeroponics_Control_Powder	Aeroponics_Paclobutrazol 5_Powder	-4.2333	0	-6.3517	-2.115	TRUE
Aeroponics_Control_Powder	Float_Control_Gel	-0.2333	1	-2.3517	1.885	FALSE
Aeroponics_Control_Powder	Float_Control_Powder	1.1667	0.9871	-0.9517	3.285	FALSE
Aeroponics_Control_Powder	Float_Daminozide 1000_Gel	-2.6667	0.0007	-4.785	-0.5483	TRUE
Aeroponics_Control_Powder	Float_Daminozide 1000_Powder	1.2667	0.9561	-0.8517	3.385	FALSE
Aeroponics_Control_Powder	Float_Daminozide 2500_Gel	-5.3667	0	-7.485	-3.2483	TRUE
Aeroponics_Control_Powder	Float_Daminozide 2500_Powder	-2.5333	0.0022	-4.6517	-0.415	TRUE
Aeroponics_Control_Powder	Float_Daminozide 5000_Gel	-4.7667	0	-6.885	-2.6483	TRUE
Aeroponics_Control_Powder	Float_Daminozide 5000_Powder	-2.9667	0	-5.085	-0.8483	TRUE
Aeroponics_Control_Powder	Float_Paclobutrazol 1_Gel	-4.3333	0	-6.4517	-2.215	TRUE
Aeroponics_Control_Powder	Float_Paclobutrazol 1_Powder	-3.4333	0	-5.5517	-1.315	TRUE
Aeroponics_Control_Powder	Float_Paclobutrazol 2_Gel	-5.6	0	-7.7183	-3.4817	TRUE
Aeroponics_Control_Powder	Float_Paclobutrazol 2_Powder	-4.0333	0	-6.1517	-1.915	TRUE
Aeroponics_Control_Powder	Float_Paclobutrazol 5_Gel	-2.2	0.029	-4.3183	-0.0817	TRUE
Aeroponics_Control_Powder	Float_Paclobutrazol 5_Powder	-4.1333	0	-6.2517	-2.015	TRUE
Aeroponics_Control_Powder	Mist_Control_Gel	-1.4	0.8559	-3.5183	0.7183	FALSE
Aeroponics_Control_Powder	Mist_Control_Powder	-1.5333	0.6812	-3.6517	0.585	FALSE
Aeroponics_Control_Powder	Mist_Daminozide 1000_Gel	-5.8667	0	-7.985	-3.7483	TRUE
Aeroponics_Control_Powder	Mist_Daminozide 1000_Powder	-5.4333	0	-7.5517	-3.315	TRUE
Aeroponics_Control_Powder	Mist_Daminozide 2500_Gel	-5.5333	0	-7.6517	-3.415	TRUE
Aeroponics_Control_Powder	Mist_Daminozide 2500_Powder	-6.3	0	-8.4183	-4.1817	TRUE
Aeroponics_Control_Powder	Mist_Daminozide 5000_Gel	-5.2	0	-7.3183	-3.0817	TRUE
Aeroponics_Control_Powder	Mist_Daminozide 5000_Powder	-4.3333	0	-6.4517	-2.215	TRUE
Aeroponics_Control_Powder	Mist_Paclobutrazol 1_Gel	-4.8	0	-6.9183	-2.6817	TRUE
Aeroponics_Control_Powder	Mist_Paclobutrazol 1_Powder	-4.4	0	-6.5183	-2.2817	TRUE
Aeroponics_Control_Powder	Mist_Paclobutrazol 2_Gel	-5.9333	0	-8.0517	-3.815	TRUE
Aeroponics_Control_Powder	Mist_Paclobutrazol 2_Powder	-5.3333	0	-7.4517	-3.215	TRUE
Aeroponics_Control_Powder	Mist_Paclobutrazol 5_Gel	-2.3667	0.0086	-4.485	-0.2483	TRUE
Aeroponics_Control_Powder	Mist_Paclobutrazol 5_Powder	-4.4	0	-6.5183	-2.2817	TRUE
Aeroponics_Daminozide 1000_Gel	Aeroponics_Daminozide 1000_Powder	0.1	1	-2.0183	2.2183	FALSE
Aeroponics_Daminozide 1000_Gel	Aeroponics_Daminozide 2500_Gel	1.3667	0.8883	-0.7517	3.485	FALSE
Aeroponics_Daminozide 1000_Gel	Aeroponics_Daminozide 2500_Powder	-0.6333	1	-2.7517	1.485	FALSE
Aeroponics_Daminozide 1000_Gel	Aeroponics_Daminozide 5000_Gel	-0.7333	1	-2.8517	1.385	FALSE
Aeroponics_Daminozide 1000_Gel	Aeroponics_Daminozide 5000_Powder	-0.6667	1	-2.785	1.4517	FALSE
Aeroponics_Daminozide 1000_Gel	Aeroponics_Paclobutrazol 1_Gel	-2.6667	0.0007	-4.785	-0.5483	TRUE
Aeroponics_Daminozide 1000_Gel	Aeroponics_Paclobutrazol 1_Powder	-2.0667	0.0692	-4.185	0.0517	FALSE
Aeroponics_Daminozide 1000_Gel	Aeroponics_Paclobutrazol 2_Gel	-0.3667	1	-2.485	1.7517	FALSE
Aeroponics_Daminozide 1000_Gel	Aeroponics_Paclobutrazol 2_Powder	-2.4	0.0066	-4.5183	-0.2817	TRUE
Aeroponics_Daminozide 1000_Gel	Aeroponics_Paclobutrazol 5_Gel	-2.5667	0.0017	-4.685	-0.4483	TRUE
Aeroponics_Daminozide 1000_Gel	Aeroponics_Paclobutrazol 5_Powder	-3.8	0	-5.9183	-1.6817	TRUE
Aeroponics_Daminozide 1000_Gel	Float_Control_Gel	0.2	1	-1.9183	2.3183	FALSE
Aeroponics_Daminozide 1000_Gel	Float_Control_Powder	1.6	0.5768	-0.5183	3.7183	FALSE
Aeroponics_Daminozide 1000_Gel	Float_Daminozide 1000_Gel	-2.2333	0.023	-4.3517	-0.115	TRUE
Aeroponics_Daminozide 1000_Gel	Float_Daminozide 1000_Powder	1.7	0.4199	-0.4183	3.8183	FALSE
Aeroponics_Daminozide 1000_Gel	Float_Daminozide 2500_Gel	-4.9333	0	-7.0517	-2.815	TRUE
Aeroponics_Daminozide 1000_Gel	Float_Daminozide 2500_Powder	-2.1	0.0562	-4.2183	0.0183	FALSE
Aeroponics_Daminozide 1000_Gel	Float_Daminozide 5000_Gel	-4.3333	0	-6.4517	-2.215	TRUE
Aeroponics_Daminozide 1000_Gel	Float_Daminozide 5000_Powder	-2.5333	0.0022	-4.6517	-0.415	TRUE
Aeroponics_Daminozide 1000_Gel	Float_Paclobutrazol 1_Gel	-3.9	0	-6.0183	-1.7817	TRUE
Aeroponics_Daminozide 1000_Gel	Float_Paclobutrazol 1_Powder	-3	0	-5.1183	-0.8817	TRUE
Aeroponics_Daminozide 1000_Gel	Float_Paclobutrazol 2_Gel	-5.1667	0	-7.285	-3.0483	TRUE
Aeroponics_Daminozide 1000_Gel	Float_Paclobutrazol 2_Powder	-3.6	0	-5.7183	-1.4817	TRUE
Aeroponics_Daminozide 1000_Gel	Float_Paclobutrazol 5_Gel	-1.7667	0.3251	-3.885	0.3517	FALSE
Aeroponics_Daminozide 1000_Gel	Float_Paclobutrazol 5_Powder	-3.7	0	-5.8183	-1.5817	TRUE
Aeroponics_Daminozide 1000_Gel	Mist_Control_Gel	-0.9667	0.9997	-3.085	1.1517	FALSE
Aeroponics_Daminozide 1000_Gel	Mist_Control_Powder	-1.1	0.9954	-3.2183	1.0183	FALSE
Aeroponics_Daminozide 1000_Gel	Mist_Daminozide 1000_Gel	-5.4333	0	-7.5517	-3.315	TRUE
Aeroponics_Daminozide 1000_Gel	Mist_Daminozide 1000_Powder	-5	0	-7.1183	-2.8817	TRUE
Aeroponics_Daminozide 1000_Gel	Mist_Daminozide 2500_Gel	-5.1	0	-7.2183	-2.9817	TRUE
Aeroponics_Daminozide 1000_Gel	Mist_Daminozide 2500_Powder	-5.8667	0	-7.985	-3.7483	TRUE
Aeroponics_Daminozide 1000_Gel	Mist_Daminozide 5000_Gel	-4.7667	0	-6.885	-2.6483	TRUE
Aeroponics_Daminozide 1000_Gel	Mist_Daminozide 5000_Powder	-3.9	0	-6.0183	-1.7817	TRUE
Aeroponics_Daminozide 1000_Gel	Mist_Paclobutrazol 1_Gel	-4.3667	0	-6.485	-2.2483	TRUE
Aeroponics_Daminozide 1000_Gel	Mist_Paclobutrazol 1_Powder	-3.9667	0	-6.085	-1.8483	TRUE
Aeroponics_Daminozide 1000_Gel	Mist_Paclobutrazol 2_Gel	-5.5	0	-7.6183	-3.3817	TRUE
Aeroponics_Daminozide 1000_Gel	Mist_Paclobutrazol 2_Powder	-4.9	0	-7.0183	-2.7817	TRUE
Aeroponics_Daminozide 1000_Gel	Mist_Paclobutrazol 5_Gel	-1.9333	0.1483	-4.0517	0.185	FALSE
Aeroponics_Daminozide 1000_Gel	Mist_Paclobutrazol 5_Powder	-3.9667	0	-6.085	-1.8483	TRUE
Aeroponics_Daminozide 1000_Powder	Aeroponics_Daminozide 2500_Gel	1.2667	0.9561	-0.8517	3.385	FALSE
Aeroponics_Daminozide 1000_Powder	Aeroponics_Daminozide 2500_Powder	-0.7333	1	-2.8517	1.385	FALSE
Aeroponics_Daminozide 1000_Powder	Aeroponics_Daminozide 5000_Gel	-0.8333	1	-2.9517	1.285	FALSE
Aeroponics_Daminozide 1000_Powder	Aeroponics_Daminozide 5000_Powder	-0.7667	1	-2.885	1.3517	FALSE
Aeroponics_Daminozide 1000_Powder	Aeroponics_Paclobutrazol 1_Gel	-2.7667	0.0003	-4.885	-0.6483	TRUE
Aeroponics_Daminozide 1000_Powder	Aeroponics_Paclobutrazol 1_Powder	-2.1667	0.0364	-4.285	-0.0483	TRUE
Aeroponics_Daminozide 1000_Powder	Aeroponics_Paclobutrazol 2_Gel	-0.4667	1	-2.585	1.6517	FALSE
Aeroponics_Daminozide 1000_Powder	Aeroponics_Paclobutrazol 2_Powder	-2.5	0.003	-4.6183	-0.3817	TRUE
Aeroponics_Daminozide 1000_Powder	Aeroponics_Paclobutrazol 5_Gel	-2.6667	0.0007	-4.785	-0.5483	TRUE
Aeroponics_Daminozide 1000_Powder	Aeroponics_Paclobutrazol 5_Powder	-3.9	0	-6.0183	-1.7817	TRUE
Aeroponics_Daminozide 1000_Powder	Float_Control_Gel	0.1	1	-2.0183	2.2183	FALSE
Aeroponics_Daminozide 1000_Powder	Float_Control_Powder	1.5	0.7304	-0.6183	3.6183	FALSE
Aeroponics_Daminozide 1000_Powder	Float_Daminozide 1000_Gel	-2.3333	0.0111	-4.4517	-0.215	TRUE
Aeroponics_Daminozide 1000_Powder	Float_Daminozide 1000_Powder	1.6	0.5768	-0.5183	3.7183	FALSE
Aeroponics_Daminozide 1000_Powder	Float_Daminozide 2500_Gel	-5.0333	0	-7.1517	-2.915	TRUE
Aeroponics_Daminozide 1000_Powder	Float_Daminozide 2500_Powder	-2.2	0.029	-4.3183	-0.0817	TRUE
Aeroponics_Daminozide 1000_Powder	Float_Daminozide 5000_Gel	-4.4333	0	-6.5517	-2.315	TRUE
Aeroponics_Daminozide 1000_Powder	Float_Daminozide 5000_Powder	-2.6333	0.0009	-4.7517	-0.515	TRUE
Aeroponics_Daminozide 1000_Powder	Float_Paclobutrazol 1_Gel	-4	0	-6.1183	-1.8817	TRUE
Aeroponics_Daminozide 1000_Powder	Float_Paclobutrazol 1_Powder	-3.1	0	-5.2183	-0.9817	TRUE
Aeroponics_Daminozide 1000_Powder	Float_Paclobutrazol 2_Gel	-5.2667	0	-7.385	-3.1483	TRUE
Aeroponics_Daminozide 1000_Powder	Float_Paclobutrazol 2_Powder	-3.7	0	-5.8183	-1.5817	TRUE
Aeroponics_Daminozide 1000_Powder	Float_Paclobutrazol 5_Gel	-1.8667	0.2079	-3.985	0.2517	FALSE
Aeroponics_Daminozide 1000_Powder	Float_Paclobutrazol 5_Powder	-3.8	0	-5.9183	-1.6817	TRUE
Aeroponics_Daminozide 1000_Powder	Mist_Control_Gel	-1.0667	0.9974	-3.185	1.0517	FALSE
Aeroponics_Daminozide 1000_Powder	Mist_Control_Powder	-1.2	0.9799	-3.3183	0.9183	FALSE
Aeroponics_Daminozide 1000_Powder	Mist_Daminozide 1000_Gel	-5.5333	0	-7.6517	-3.415	TRUE
Aeroponics_Daminozide 1000_Powder	Mist_Daminozide 1000_Powder	-5.1	0	-7.2183	-2.9817	TRUE
Aeroponics_Daminozide 1000_Powder	Mist_Daminozide 2500_Gel	-5.2	0	-7.3183	-3.0817	TRUE
Aeroponics_Daminozide 1000_Powder	Mist_Daminozide 2500_Powder	-5.9667	0	-8.085	-3.8483	TRUE
Aeroponics_Daminozide 1000_Powder	Mist_Daminozide 5000_Gel	-4.8667	0	-6.985	-2.7483	TRUE
Aeroponics_Daminozide 1000_Powder	Mist_Daminozide 5000_Powder	-4	0	-6.1183	-1.8817	TRUE
Aeroponics_Daminozide 1000_Powder	Mist_Paclobutrazol 1_Gel	-4.4667	0	-6.585	-2.3483	TRUE
Aeroponics_Daminozide 1000_Powder	Mist_Paclobutrazol 1_Powder	-4.0667	0	-6.185	-1.9483	TRUE
Aeroponics_Daminozide 1000_Powder	Mist_Paclobutrazol 2_Gel	-5.6	0	-7.7183	-3.4817	TRUE
Aeroponics_Daminozide 1000_Powder	Mist_Paclobutrazol 2_Powder	-5	0	-7.1183	-2.8817	TRUE
Aeroponics_Daminozide 1000_Powder	Mist_Paclobutrazol 5_Gel	-2.0333	0.0846	-4.1517	0.085	FALSE
Aeroponics_Daminozide 1000_Powder	Mist_Paclobutrazol 5_Powder	-4.0667	0	-6.185	-1.9483	TRUE
Aeroponics_Daminozide 2500_Gel	Aeroponics_Daminozide 2500_Powder	-2	0.1027	-4.1183	0.1183	FALSE
Aeroponics_Daminozide 2500_Gel	Aeroponics_Daminozide 5000_Gel	-2.1	0.0562	-4.2183	0.0183	FALSE
Aeroponics_Daminozide 2500_Gel	Aeroponics_Daminozide 5000_Powder	-2.0333	0.0846	-4.1517	0.085	FALSE
Aeroponics_Daminozide 2500_Gel	Aeroponics_Paclobutrazol 1_Gel	-4.0333	0	-6.1517	-1.915	TRUE
Aeroponics_Daminozide 2500_Gel	Aeroponics_Paclobutrazol 1_Powder	-3.4333	0	-5.5517	-1.315	TRUE
Aeroponics_Daminozide 2500_Gel	Aeroponics_Paclobutrazol 2_Gel	-1.7333	0.3711	-3.8517	0.385	FALSE
Aeroponics_Daminozide 2500_Gel	Aeroponics_Paclobutrazol 2_Powder	-3.7667	0	-5.885	-1.6483	TRUE
Aeroponics_Daminozide 2500_Gel	Aeroponics_Paclobutrazol 5_Gel	-3.9333	0	-6.0517	-1.815	TRUE
Aeroponics_Daminozide 2500_Gel	Aeroponics_Paclobutrazol 5_Powder	-5.1667	0	-7.285	-3.0483	TRUE
Aeroponics_Daminozide 2500_Gel	Float_Control_Gel	-1.1667	0.9871	-3.285	0.9517	FALSE
Aeroponics_Daminozide 2500_Gel	Float_Control_Powder	0.2333	1	-1.885	2.3517	FALSE
Aeroponics_Daminozide 2500_Gel	Float_Daminozide 1000_Gel	-3.6	0	-5.7183	-1.4817	TRUE
Aeroponics_Daminozide 2500_Gel	Float_Daminozide 1000_Powder	0.3333	1	-1.785	2.4517	FALSE
Aeroponics_Daminozide 2500_Gel	Float_Daminozide 2500_Gel	-6.3	0	-8.4183	-4.1817	TRUE
Aeroponics_Daminozide 2500_Gel	Float_Daminozide 2500_Powder	-3.4667	0	-5.585	-1.3483	TRUE
Aeroponics_Daminozide 2500_Gel	Float_Daminozide 5000_Gel	-5.7	0	-7.8183	-3.5817	TRUE
Aeroponics_Daminozide 2500_Gel	Float_Daminozide 5000_Powder	-3.9	0	-6.0183	-1.7817	TRUE
Aeroponics_Daminozide 2500_Gel	Float_Paclobutrazol 1_Gel	-5.2667	0	-7.385	-3.1483	TRUE
Aeroponics_Daminozide 2500_Gel	Float_Paclobutrazol 1_Powder	-4.3667	0	-6.485	-2.2483	TRUE
Aeroponics_Daminozide 2500_Gel	Float_Paclobutrazol 2_Gel	-6.5333	0	-8.6517	-4.415	TRUE
Aeroponics_Daminozide 2500_Gel	Float_Paclobutrazol 2_Powder	-4.9667	0	-7.085	-2.8483	TRUE
Aeroponics_Daminozide 2500_Gel	Float_Paclobutrazol 5_Gel	-3.1333	0	-5.2517	-1.015	TRUE
Aeroponics_Daminozide 2500_Gel	Float_Paclobutrazol 5_Powder	-5.0667	0	-7.185	-2.9483	TRUE
Aeroponics_Daminozide 2500_Gel	Mist_Control_Gel	-2.3333	0.0111	-4.4517	-0.215	TRUE
Aeroponics_Daminozide 2500_Gel	Mist_Control_Powder	-2.4667	0.0039	-4.585	-0.3483	TRUE
Aeroponics_Daminozide 2500_Gel	Mist_Daminozide 1000_Gel	-6.8	0	-8.9183	-4.6817	TRUE
Aeroponics_Daminozide 2500_Gel	Mist_Daminozide 1000_Powder	-6.3667	0	-8.485	-4.2483	TRUE
Aeroponics_Daminozide 2500_Gel	Mist_Daminozide 2500_Gel	-6.4667	0	-8.585	-4.3483	TRUE
Aeroponics_Daminozide 2500_Gel	Mist_Daminozide 2500_Powder	-7.2333	0	-9.3517	-5.115	TRUE
Aeroponics_Daminozide 2500_Gel	Mist_Daminozide 5000_Gel	-6.1333	0	-8.2517	-4.015	TRUE
Aeroponics_Daminozide 2500_Gel	Mist_Daminozide 5000_Powder	-5.2667	0	-7.385	-3.1483	TRUE
Aeroponics_Daminozide 2500_Gel	Mist_Paclobutrazol 1_Gel	-5.7333	0	-7.8517	-3.615	TRUE
Aeroponics_Daminozide 2500_Gel	Mist_Paclobutrazol 1_Powder	-5.3333	0	-7.4517	-3.215	TRUE
Aeroponics_Daminozide 2500_Gel	Mist_Paclobutrazol 2_Gel	-6.8667	0	-8.985	-4.7483	TRUE
Aeroponics_Daminozide 2500_Gel	Mist_Paclobutrazol 2_Powder	-6.2667	0	-8.385	-4.1483	TRUE
Aeroponics_Daminozide 2500_Gel	Mist_Paclobutrazol 5_Gel	-3.3	0	-5.4183	-1.1817	TRUE
Aeroponics_Daminozide 2500_Gel	Mist_Paclobutrazol 5_Powder	-5.3333	0	-7.4517	-3.215	TRUE
Aeroponics_Daminozide 2500_Powder	Aeroponics_Daminozide 5000_Gel	-0.1	1	-2.2183	2.0183	FALSE
Aeroponics_Daminozide 2500_Powder	Aeroponics_Daminozide 5000_Powder	-0.0333	1	-2.1517	2.085	FALSE
Aeroponics_Daminozide 2500_Powder	Aeroponics_Paclobutrazol 1_Gel	-2.0333	0.0846	-4.1517	0.085	FALSE
Aeroponics_Daminozide 2500_Powder	Aeroponics_Paclobutrazol 1_Powder	-1.4333	0.8184	-3.5517	0.685	FALSE
Aeroponics_Daminozide 2500_Powder	Aeroponics_Paclobutrazol 2_Gel	0.2667	1	-1.8517	2.385	FALSE
Aeroponics_Daminozide 2500_Powder	Aeroponics_Paclobutrazol 2_Powder	-1.7667	0.3251	-3.885	0.3517	FALSE
Aeroponics_Daminozide 2500_Powder	Aeroponics_Paclobutrazol 5_Gel	-1.9333	0.1483	-4.0517	0.185	FALSE
Aeroponics_Daminozide 2500_Powder	Aeroponics_Paclobutrazol 5_Powder	-3.1667	0	-5.285	-1.0483	TRUE
Aeroponics_Daminozide 2500_Powder	Float_Control_Gel	0.8333	1	-1.285	2.9517	FALSE
Aeroponics_Daminozide 2500_Powder	Float_Control_Powder	2.2333	0.023	0.115	4.3517	TRUE
Aeroponics_Daminozide 2500_Powder	Float_Daminozide 1000_Gel	-1.6	0.5768	-3.7183	0.5183	FALSE
Aeroponics_Daminozide 2500_Powder	Float_Daminozide 1000_Powder	2.3333	0.0111	0.215	4.4517	TRUE
Aeroponics_Daminozide 2500_Powder	Float_Daminozide 2500_Gel	-4.3	0	-6.4183	-2.1817	TRUE
Aeroponics_Daminozide 2500_Powder	Float_Daminozide 2500_Powder	-1.4667	0.7764	-3.585	0.6517	FALSE
Aeroponics_Daminozide 2500_Powder	Float_Daminozide 5000_Gel	-3.7	0	-5.8183	-1.5817	TRUE
Aeroponics_Daminozide 2500_Powder	Float_Daminozide 5000_Powder	-1.9	0.1763	-4.0183	0.2183	FALSE
Aeroponics_Daminozide 2500_Powder	Float_Paclobutrazol 1_Gel	-3.2667	0	-5.385	-1.1483	TRUE
Aeroponics_Daminozide 2500_Powder	Float_Paclobutrazol 1_Powder	-2.3667	0.0086	-4.485	-0.2483	TRUE
Aeroponics_Daminozide 2500_Powder	Float_Paclobutrazol 2_Gel	-4.5333	0	-6.6517	-2.415	TRUE
Aeroponics_Daminozide 2500_Powder	Float_Paclobutrazol 2_Powder	-2.9667	0	-5.085	-0.8483	TRUE
Aeroponics_Daminozide 2500_Powder	Float_Paclobutrazol 5_Gel	-1.1333	0.9921	-3.2517	0.985	FALSE
Aeroponics_Daminozide 2500_Powder	Float_Paclobutrazol 5_Powder	-3.0667	0	-5.185	-0.9483	TRUE
Aeroponics_Daminozide 2500_Powder	Mist_Control_Gel	-0.3333	1	-2.4517	1.785	FALSE
Aeroponics_Daminozide 2500_Powder	Mist_Control_Powder	-0.4667	1	-2.585	1.6517	FALSE
Aeroponics_Daminozide 2500_Powder	Mist_Daminozide 1000_Gel	-4.8	0	-6.9183	-2.6817	TRUE
Aeroponics_Daminozide 2500_Powder	Mist_Daminozide 1000_Powder	-4.3667	0	-6.485	-2.2483	TRUE
Aeroponics_Daminozide 2500_Powder	Mist_Daminozide 2500_Gel	-4.4667	0	-6.585	-2.3483	TRUE
Aeroponics_Daminozide 2500_Powder	Mist_Daminozide 2500_Powder	-5.2333	0	-7.3517	-3.115	TRUE
Aeroponics_Daminozide 2500_Powder	Mist_Daminozide 5000_Gel	-4.1333	0	-6.2517	-2.015	TRUE
Aeroponics_Daminozide 2500_Powder	Mist_Daminozide 5000_Powder	-3.2667	0	-5.385	-1.1483	TRUE
Aeroponics_Daminozide 2500_Powder	Mist_Paclobutrazol 1_Gel	-3.7333	0	-5.8517	-1.615	TRUE
Aeroponics_Daminozide 2500_Powder	Mist_Paclobutrazol 1_Powder	-3.3333	0	-5.4517	-1.215	TRUE
Aeroponics_Daminozide 2500_Powder	Mist_Paclobutrazol 2_Gel	-4.8667	0	-6.985	-2.7483	TRUE
Aeroponics_Daminozide 2500_Powder	Mist_Paclobutrazol 2_Powder	-4.2667	0	-6.385	-2.1483	TRUE
Aeroponics_Daminozide 2500_Powder	Mist_Paclobutrazol 5_Gel	-1.3	0.9382	-3.4183	0.8183	FALSE
Aeroponics_Daminozide 2500_Powder	Mist_Paclobutrazol 5_Powder	-3.3333	0	-5.4517	-1.215	TRUE
Aeroponics_Daminozide 5000_Gel	Aeroponics_Daminozide 5000_Powder	0.0667	1	-2.0517	2.185	FALSE
Aeroponics_Daminozide 5000_Gel	Aeroponics_Paclobutrazol 1_Gel	-1.9333	0.1483	-4.0517	0.185	FALSE
Aeroponics_Daminozide 5000_Gel	Aeroponics_Paclobutrazol 1_Powder	-1.3333	0.9158	-3.4517	0.785	FALSE
Aeroponics_Daminozide 5000_Gel	Aeroponics_Paclobutrazol 2_Gel	0.3667	1	-1.7517	2.485	FALSE
Aeroponics_Daminozide 5000_Gel	Aeroponics_Paclobutrazol 2_Powder	-1.6667	0.471	-3.785	0.4517	FALSE
Aeroponics_Daminozide 5000_Gel	Aeroponics_Paclobutrazol 5_Gel	-1.8333	0.2433	-3.9517	0.285	FALSE
Aeroponics_Daminozide 5000_Gel	Aeroponics_Paclobutrazol 5_Powder	-3.0667	0	-5.185	-0.9483	TRUE
Aeroponics_Daminozide 5000_Gel	Float_Control_Gel	0.9333	0.9998	-1.185	3.0517	FALSE
Aeroponics_Daminozide 5000_Gel	Float_Control_Powder	2.3333	0.0111	0.215	4.4517	TRUE
Aeroponics_Daminozide 5000_Gel	Float_Daminozide 1000_Gel	-1.5	0.7304	-3.6183	0.6183	FALSE
Aeroponics_Daminozide 5000_Gel	Float_Daminozide 1000_Powder	2.4333	0.0051	0.315	4.5517	TRUE
Aeroponics_Daminozide 5000_Gel	Float_Daminozide 2500_Gel	-4.2	0	-6.3183	-2.0817	TRUE
Aeroponics_Daminozide 5000_Gel	Float_Daminozide 2500_Powder	-1.3667	0.8883	-3.485	0.7517	FALSE
Aeroponics_Daminozide 5000_Gel	Float_Daminozide 5000_Gel	-3.6	0	-5.7183	-1.4817	TRUE
Aeroponics_Daminozide 5000_Gel	Float_Daminozide 5000_Powder	-1.8	0.2824	-3.9183	0.3183	FALSE
Aeroponics_Daminozide 5000_Gel	Float_Paclobutrazol 1_Gel	-3.1667	0	-5.285	-1.0483	TRUE
Aeroponics_Daminozide 5000_Gel	Float_Paclobutrazol 1_Powder	-2.2667	0.0181	-4.385	-0.1483	TRUE
Aeroponics_Daminozide 5000_Gel	Float_Paclobutrazol 2_Gel	-4.4333	0	-6.5517	-2.315	TRUE
Aeroponics_Daminozide 5000_Gel	Float_Paclobutrazol 2_Powder	-2.8667	0.0001	-4.985	-0.7483	TRUE
Aeroponics_Daminozide 5000_Gel	Float_Paclobutrazol 5_Gel	-1.0333	0.9986	-3.1517	1.085	FALSE
Aeroponics_Daminozide 5000_Gel	Float_Paclobutrazol 5_Powder	-2.9667	0	-5.085	-0.8483	TRUE
Aeroponics_Daminozide 5000_Gel	Mist_Control_Gel	-0.2333	1	-2.3517	1.885	FALSE
Aeroponics_Daminozide 5000_Gel	Mist_Control_Powder	-0.3667	1	-2.485	1.7517	FALSE
Aeroponics_Daminozide 5000_Gel	Mist_Daminozide 1000_Gel	-4.7	0	-6.8183	-2.5817	TRUE
Aeroponics_Daminozide 5000_Gel	Mist_Daminozide 1000_Powder	-4.2667	0	-6.385	-2.1483	TRUE
Aeroponics_Daminozide 5000_Gel	Mist_Daminozide 2500_Gel	-4.3667	0	-6.485	-2.2483	TRUE
Aeroponics_Daminozide 5000_Gel	Mist_Daminozide 2500_Powder	-5.1333	0	-7.2517	-3.015	TRUE
Aeroponics_Daminozide 5000_Gel	Mist_Daminozide 5000_Gel	-4.0333	0	-6.1517	-1.915	TRUE
Aeroponics_Daminozide 5000_Gel	Mist_Daminozide 5000_Powder	-3.1667	0	-5.285	-1.0483	TRUE
Aeroponics_Daminozide 5000_Gel	Mist_Paclobutrazol 1_Gel	-3.6333	0	-5.7517	-1.515	TRUE
Aeroponics_Daminozide 5000_Gel	Mist_Paclobutrazol 1_Powder	-3.2333	0	-5.3517	-1.115	TRUE
Aeroponics_Daminozide 5000_Gel	Mist_Paclobutrazol 2_Gel	-4.7667	0	-6.885	-2.6483	TRUE
Aeroponics_Daminozide 5000_Gel	Mist_Paclobutrazol 2_Powder	-4.1667	0	-6.285	-2.0483	TRUE
Aeroponics_Daminozide 5000_Gel	Mist_Paclobutrazol 5_Gel	-1.2	0.9799	-3.3183	0.9183	FALSE
Aeroponics_Daminozide 5000_Gel	Mist_Paclobutrazol 5_Powder	-3.2333	0	-5.3517	-1.115	TRUE
Aeroponics_Daminozide 5000_Powder	Aeroponics_Paclobutrazol 1_Gel	-2	0.1027	-4.1183	0.1183	FALSE
Aeroponics_Daminozide 5000_Powder	Aeroponics_Paclobutrazol 1_Powder	-1.4	0.8559	-3.5183	0.7183	FALSE
Aeroponics_Daminozide 5000_Powder	Aeroponics_Paclobutrazol 2_Gel	0.3	1	-1.8183	2.4183	FALSE
Aeroponics_Daminozide 5000_Powder	Aeroponics_Paclobutrazol 2_Powder	-1.7333	0.3711	-3.8517	0.385	FALSE
Aeroponics_Daminozide 5000_Powder	Aeroponics_Paclobutrazol 5_Gel	-1.9	0.1763	-4.0183	0.2183	FALSE
Aeroponics_Daminozide 5000_Powder	Aeroponics_Paclobutrazol 5_Powder	-3.1333	0	-5.2517	-1.015	TRUE
Aeroponics_Daminozide 5000_Powder	Float_Control_Gel	0.8667	1	-1.2517	2.985	FALSE
Aeroponics_Daminozide 5000_Powder	Float_Control_Powder	2.2667	0.0181	0.1483	4.385	TRUE
Aeroponics_Daminozide 5000_Powder	Float_Daminozide 1000_Gel	-1.5667	0.6296	-3.685	0.5517	FALSE
Aeroponics_Daminozide 5000_Powder	Float_Daminozide 1000_Powder	2.3667	0.0086	0.2483	4.485	TRUE
Aeroponics_Daminozide 5000_Powder	Float_Daminozide 2500_Gel	-4.2667	0	-6.385	-2.1483	TRUE
Aeroponics_Daminozide 5000_Powder	Float_Daminozide 2500_Powder	-1.4333	0.8184	-3.5517	0.685	FALSE
Aeroponics_Daminozide 5000_Powder	Float_Daminozide 5000_Gel	-3.6667	0	-5.785	-1.5483	TRUE
Aeroponics_Daminozide 5000_Powder	Float_Daminozide 5000_Powder	-1.8667	0.2079	-3.985	0.2517	FALSE
Aeroponics_Daminozide 5000_Powder	Float_Paclobutrazol 1_Gel	-3.2333	0	-5.3517	-1.115	TRUE
Aeroponics_Daminozide 5000_Powder	Float_Paclobutrazol 1_Powder	-2.3333	0.0111	-4.4517	-0.215	TRUE
Aeroponics_Daminozide 5000_Powder	Float_Paclobutrazol 2_Gel	-4.5	0	-6.6183	-2.3817	TRUE
Aeroponics_Daminozide 5000_Powder	Float_Paclobutrazol 2_Powder	-2.9333	0.0001	-5.0517	-0.815	TRUE
Aeroponics_Daminozide 5000_Powder	Float_Paclobutrazol 5_Gel	-1.1	0.9954	-3.2183	1.0183	FALSE
Aeroponics_Daminozide 5000_Powder	Float_Paclobutrazol 5_Powder	-3.0333	0	-5.1517	-0.915	TRUE
Aeroponics_Daminozide 5000_Powder	Mist_Control_Gel	-0.3	1	-2.4183	1.8183	FALSE
Aeroponics_Daminozide 5000_Powder	Mist_Control_Powder	-0.4333	1	-2.5517	1.685	FALSE
Aeroponics_Daminozide 5000_Powder	Mist_Daminozide 1000_Gel	-4.7667	0	-6.885	-2.6483	TRUE
Aeroponics_Daminozide 5000_Powder	Mist_Daminozide 1000_Powder	-4.3333	0	-6.4517	-2.215	TRUE
Aeroponics_Daminozide 5000_Powder	Mist_Daminozide 2500_Gel	-4.4333	0	-6.5517	-2.315	TRUE
Aeroponics_Daminozide 5000_Powder	Mist_Daminozide 2500_Powder	-5.2	0	-7.3183	-3.0817	TRUE
Aeroponics_Daminozide 5000_Powder	Mist_Daminozide 5000_Gel	-4.1	0	-6.2183	-1.9817	TRUE
Aeroponics_Daminozide 5000_Powder	Mist_Daminozide 5000_Powder	-3.2333	0	-5.3517	-1.115	TRUE
Aeroponics_Daminozide 5000_Powder	Mist_Paclobutrazol 1_Gel	-3.7	0	-5.8183	-1.5817	TRUE
Aeroponics_Daminozide 5000_Powder	Mist_Paclobutrazol 1_Powder	-3.3	0	-5.4183	-1.1817	TRUE
Aeroponics_Daminozide 5000_Powder	Mist_Paclobutrazol 2_Gel	-4.8333	0	-6.9517	-2.715	TRUE
Aeroponics_Daminozide 5000_Powder	Mist_Paclobutrazol 2_Powder	-4.2333	0	-6.3517	-2.115	TRUE
Aeroponics_Daminozide 5000_Powder	Mist_Paclobutrazol 5_Gel	-1.2667	0.9561	-3.385	0.8517	FALSE
Aeroponics_Daminozide 5000_Powder	Mist_Paclobutrazol 5_Powder	-3.3	0	-5.4183	-1.1817	TRUE
Aeroponics_Paclobutrazol 1_Gel	Aeroponics_Paclobutrazol 1_Powder	0.6	1	-1.5183	2.7183	FALSE
Aeroponics_Paclobutrazol 1_Gel	Aeroponics_Paclobutrazol 2_Gel	2.3	0.0142	0.1817	4.4183	TRUE
Aeroponics_Paclobutrazol 1_Gel	Aeroponics_Paclobutrazol 2_Powder	0.2667	1	-1.8517	2.385	FALSE
Aeroponics_Paclobutrazol 1_Gel	Aeroponics_Paclobutrazol 5_Gel	0.1	1	-2.0183	2.2183	FALSE
Aeroponics_Paclobutrazol 1_Gel	Aeroponics_Paclobutrazol 5_Powder	-1.1333	0.9921	-3.2517	0.985	FALSE
Aeroponics_Paclobutrazol 1_Gel	Float_Control_Gel	2.8667	0.0001	0.7483	4.985	TRUE
Aeroponics_Paclobutrazol 1_Gel	Float_Control_Powder	4.2667	0	2.1483	6.385	TRUE
Aeroponics_Paclobutrazol 1_Gel	Float_Daminozide 1000_Gel	0.4333	1	-1.685	2.5517	FALSE
Aeroponics_Paclobutrazol 1_Gel	Float_Daminozide 1000_Powder	4.3667	0	2.2483	6.485	TRUE
Aeroponics_Paclobutrazol 1_Gel	Float_Daminozide 2500_Gel	-2.2667	0.0181	-4.385	-0.1483	TRUE
Aeroponics_Paclobutrazol 1_Gel	Float_Daminozide 2500_Powder	0.5667	1	-1.5517	2.685	FALSE
Aeroponics_Paclobutrazol 1_Gel	Float_Daminozide 5000_Gel	-1.6667	0.471	-3.785	0.4517	FALSE
Aeroponics_Paclobutrazol 1_Gel	Float_Daminozide 5000_Powder	0.1333	1	-1.985	2.2517	FALSE
Aeroponics_Paclobutrazol 1_Gel	Float_Paclobutrazol 1_Gel	-1.2333	0.9698	-3.3517	0.885	FALSE
Aeroponics_Paclobutrazol 1_Gel	Float_Paclobutrazol 1_Powder	-0.3333	1	-2.4517	1.785	FALSE
Aeroponics_Paclobutrazol 1_Gel	Float_Paclobutrazol 2_Gel	-2.5	0.003	-4.6183	-0.3817	TRUE
Aeroponics_Paclobutrazol 1_Gel	Float_Paclobutrazol 2_Powder	-0.9333	0.9998	-3.0517	1.185	FALSE
Aeroponics_Paclobutrazol 1_Gel	Float_Paclobutrazol 5_Gel	0.9	0.9999	-1.2183	3.0183	FALSE
Aeroponics_Paclobutrazol 1_Gel	Float_Paclobutrazol 5_Powder	-1.0333	0.9986	-3.1517	1.085	FALSE
Aeroponics_Paclobutrazol 1_Gel	Mist_Control_Gel	1.7	0.4199	-0.4183	3.8183	FALSE
Aeroponics_Paclobutrazol 1_Gel	Mist_Control_Powder	1.5667	0.6296	-0.5517	3.685	FALSE
Aeroponics_Paclobutrazol 1_Gel	Mist_Daminozide 1000_Gel	-2.7667	0.0003	-4.885	-0.6483	TRUE
Aeroponics_Paclobutrazol 1_Gel	Mist_Daminozide 1000_Powder	-2.3333	0.0111	-4.4517	-0.215	TRUE
Aeroponics_Paclobutrazol 1_Gel	Mist_Daminozide 2500_Gel	-2.4333	0.0051	-4.5517	-0.315	TRUE
Aeroponics_Paclobutrazol 1_Gel	Mist_Daminozide 2500_Powder	-3.2	0	-5.3183	-1.0817	TRUE
Aeroponics_Paclobutrazol 1_Gel	Mist_Daminozide 5000_Gel	-2.1	0.0562	-4.2183	0.0183	FALSE
Aeroponics_Paclobutrazol 1_Gel	Mist_Daminozide 5000_Powder	-1.2333	0.9698	-3.3517	0.885	FALSE
Aeroponics_Paclobutrazol 1_Gel	Mist_Paclobutrazol 1_Gel	-1.7	0.4199	-3.8183	0.4183	FALSE
Aeroponics_Paclobutrazol 1_Gel	Mist_Paclobutrazol 1_Powder	-1.3	0.9382	-3.4183	0.8183	FALSE
Aeroponics_Paclobutrazol 1_Gel	Mist_Paclobutrazol 2_Gel	-2.8333	0.0001	-4.9517	-0.715	TRUE
Aeroponics_Paclobutrazol 1_Gel	Mist_Paclobutrazol 2_Powder	-2.2333	0.023	-4.3517	-0.115	TRUE
Aeroponics_Paclobutrazol 1_Gel	Mist_Paclobutrazol 5_Gel	0.7333	1	-1.385	2.8517	FALSE
Aeroponics_Paclobutrazol 1_Gel	Mist_Paclobutrazol 5_Powder	-1.3	0.9382	-3.4183	0.8183	FALSE
Aeroponics_Paclobutrazol 1_Powder	Aeroponics_Paclobutrazol 2_Gel	1.7	0.4199	-0.4183	3.8183	FALSE
Aeroponics_Paclobutrazol 1_Powder	Aeroponics_Paclobutrazol 2_Powder	-0.3333	1	-2.4517	1.785	FALSE
Aeroponics_Paclobutrazol 1_Powder	Aeroponics_Paclobutrazol 5_Gel	-0.5	1	-2.6183	1.6183	FALSE
Aeroponics_Paclobutrazol 1_Powder	Aeroponics_Paclobutrazol 5_Powder	-1.7333	0.3711	-3.8517	0.385	FALSE
Aeroponics_Paclobutrazol 1_Powder	Float_Control_Gel	2.2667	0.0181	0.1483	4.385	TRUE
Aeroponics_Paclobutrazol 1_Powder	Float_Control_Powder	3.6667	0	1.5483	5.785	TRUE
Aeroponics_Paclobutrazol 1_Powder	Float_Daminozide 1000_Gel	-0.1667	1	-2.285	1.9517	FALSE
Aeroponics_Paclobutrazol 1_Powder	Float_Daminozide 1000_Powder	3.7667	0	1.6483	5.885	TRUE
Aeroponics_Paclobutrazol 1_Powder	Float_Daminozide 2500_Gel	-2.8667	0.0001	-4.985	-0.7483	TRUE
Aeroponics_Paclobutrazol 1_Powder	Float_Daminozide 2500_Powder	-0.0333	1	-2.1517	2.085	FALSE
Aeroponics_Paclobutrazol 1_Powder	Float_Daminozide 5000_Gel	-2.2667	0.0181	-4.385	-0.1483	TRUE
Aeroponics_Paclobutrazol 1_Powder	Float_Daminozide 5000_Powder	-0.4667	1	-2.585	1.6517	FALSE
Aeroponics_Paclobutrazol 1_Powder	Float_Paclobutrazol 1_Gel	-1.8333	0.2433	-3.9517	0.285	FALSE
Aeroponics_Paclobutrazol 1_Powder	Float_Paclobutrazol 1_Powder	-0.9333	0.9998	-3.0517	1.185	FALSE
Aeroponics_Paclobutrazol 1_Powder	Float_Paclobutrazol 2_Gel	-3.1	0	-5.2183	-0.9817	TRUE
Aeroponics_Paclobutrazol 1_Powder	Float_Paclobutrazol 2_Powder	-1.5333	0.6812	-3.6517	0.585	FALSE
Aeroponics_Paclobutrazol 1_Powder	Float_Paclobutrazol 5_Gel	0.3	1	-1.8183	2.4183	FALSE
Aeroponics_Paclobutrazol 1_Powder	Float_Paclobutrazol 5_Powder	-1.6333	0.5236	-3.7517	0.485	FALSE
Aeroponics_Paclobutrazol 1_Powder	Mist_Control_Gel	1.1	0.9954	-1.0183	3.2183	FALSE
Aeroponics_Paclobutrazol 1_Powder	Mist_Control_Powder	0.9667	0.9997	-1.1517	3.085	FALSE
Aeroponics_Paclobutrazol 1_Powder	Mist_Daminozide 1000_Gel	-3.3667	0	-5.485	-1.2483	TRUE
Aeroponics_Paclobutrazol 1_Powder	Mist_Daminozide 1000_Powder	-2.9333	0.0001	-5.0517	-0.815	TRUE
Aeroponics_Paclobutrazol 1_Powder	Mist_Daminozide 2500_Gel	-3.0333	0	-5.1517	-0.915	TRUE
Aeroponics_Paclobutrazol 1_Powder	Mist_Daminozide 2500_Powder	-3.8	0	-5.9183	-1.6817	TRUE
Aeroponics_Paclobutrazol 1_Powder	Mist_Daminozide 5000_Gel	-2.7	0.0005	-4.8183	-0.5817	TRUE
Aeroponics_Paclobutrazol 1_Powder	Mist_Daminozide 5000_Powder	-1.8333	0.2433	-3.9517	0.285	FALSE
Aeroponics_Paclobutrazol 1_Powder	Mist_Paclobutrazol 1_Gel	-2.3	0.0142	-4.4183	-0.1817	TRUE
Aeroponics_Paclobutrazol 1_Powder	Mist_Paclobutrazol 1_Powder	-1.9	0.1763	-4.0183	0.2183	FALSE
Aeroponics_Paclobutrazol 1_Powder	Mist_Paclobutrazol 2_Gel	-3.4333	0	-5.5517	-1.315	TRUE
Aeroponics_Paclobutrazol 1_Powder	Mist_Paclobutrazol 2_Powder	-2.8333	0.0001	-4.9517	-0.715	TRUE
Aeroponics_Paclobutrazol 1_Powder	Mist_Paclobutrazol 5_Gel	0.1333	1	-1.985	2.2517	FALSE
Aeroponics_Paclobutrazol 1_Powder	Mist_Paclobutrazol 5_Powder	-1.9	0.1763	-4.0183	0.2183	FALSE
Aeroponics_Paclobutrazol 2_Gel	Aeroponics_Paclobutrazol 2_Powder	-2.0333	0.0846	-4.1517	0.085	FALSE
Aeroponics_Paclobutrazol 2_Gel	Aeroponics_Paclobutrazol 5_Gel	-2.2	0.029	-4.3183	-0.0817	TRUE
Aeroponics_Paclobutrazol 2_Gel	Aeroponics_Paclobutrazol 5_Powder	-3.4333	0	-5.5517	-1.315	TRUE
Aeroponics_Paclobutrazol 2_Gel	Float_Control_Gel	0.5667	1	-1.5517	2.685	FALSE
Aeroponics_Paclobutrazol 2_Gel	Float_Control_Powder	1.9667	0.1239	-0.1517	4.085	FALSE
Aeroponics_Paclobutrazol 2_Gel	Float_Daminozide 1000_Gel	-1.8667	0.2079	-3.985	0.2517	FALSE
Aeroponics_Paclobutrazol 2_Gel	Float_Daminozide 1000_Powder	2.0667	0.0692	-0.0517	4.185	FALSE
Aeroponics_Paclobutrazol 2_Gel	Float_Daminozide 2500_Gel	-4.5667	0	-6.685	-2.4483	TRUE
Aeroponics_Paclobutrazol 2_Gel	Float_Daminozide 2500_Powder	-1.7333	0.3711	-3.8517	0.385	FALSE
Aeroponics_Paclobutrazol 2_Gel	Float_Daminozide 5000_Gel	-3.9667	0	-6.085	-1.8483	TRUE
Aeroponics_Paclobutrazol 2_Gel	Float_Daminozide 5000_Powder	-2.1667	0.0364	-4.285	-0.0483	TRUE
Aeroponics_Paclobutrazol 2_Gel	Float_Paclobutrazol 1_Gel	-3.5333	0	-5.6517	-1.415	TRUE
Aeroponics_Paclobutrazol 2_Gel	Float_Paclobutrazol 1_Powder	-2.6333	0.0009	-4.7517	-0.515	TRUE
Aeroponics_Paclobutrazol 2_Gel	Float_Paclobutrazol 2_Gel	-4.8	0	-6.9183	-2.6817	TRUE
Aeroponics_Paclobutrazol 2_Gel	Float_Paclobutrazol 2_Powder	-3.2333	0	-5.3517	-1.115	TRUE
Aeroponics_Paclobutrazol 2_Gel	Float_Paclobutrazol 5_Gel	-1.4	0.8559	-3.5183	0.7183	FALSE
Aeroponics_Paclobutrazol 2_Gel	Float_Paclobutrazol 5_Powder	-3.3333	0	-5.4517	-1.215	TRUE
Aeroponics_Paclobutrazol 2_Gel	Mist_Control_Gel	-0.6	1	-2.7183	1.5183	FALSE
Aeroponics_Paclobutrazol 2_Gel	Mist_Control_Powder	-0.7333	1	-2.8517	1.385	FALSE
Aeroponics_Paclobutrazol 2_Gel	Mist_Daminozide 1000_Gel	-5.0667	0	-7.185	-2.9483	TRUE
Aeroponics_Paclobutrazol 2_Gel	Mist_Daminozide 1000_Powder	-4.6333	0	-6.7517	-2.515	TRUE
Aeroponics_Paclobutrazol 2_Gel	Mist_Daminozide 2500_Gel	-4.7333	0	-6.8517	-2.615	TRUE
Aeroponics_Paclobutrazol 2_Gel	Mist_Daminozide 2500_Powder	-5.5	0	-7.6183	-3.3817	TRUE
Aeroponics_Paclobutrazol 2_Gel	Mist_Daminozide 5000_Gel	-4.4	0	-6.5183	-2.2817	TRUE
Aeroponics_Paclobutrazol 2_Gel	Mist_Daminozide 5000_Powder	-3.5333	0	-5.6517	-1.415	TRUE
Aeroponics_Paclobutrazol 2_Gel	Mist_Paclobutrazol 1_Gel	-4	0	-6.1183	-1.8817	TRUE
Aeroponics_Paclobutrazol 2_Gel	Mist_Paclobutrazol 1_Powder	-3.6	0	-5.7183	-1.4817	TRUE
Aeroponics_Paclobutrazol 2_Gel	Mist_Paclobutrazol 2_Gel	-5.1333	0	-7.2517	-3.015	TRUE
Aeroponics_Paclobutrazol 2_Gel	Mist_Paclobutrazol 2_Powder	-4.5333	0	-6.6517	-2.415	TRUE
Aeroponics_Paclobutrazol 2_Gel	Mist_Paclobutrazol 5_Gel	-1.5667	0.6296	-3.685	0.5517	FALSE
Aeroponics_Paclobutrazol 2_Gel	Mist_Paclobutrazol 5_Powder	-3.6	0	-5.7183	-1.4817	TRUE
Aeroponics_Paclobutrazol 2_Powder	Aeroponics_Paclobutrazol 5_Gel	-0.1667	1	-2.285	1.9517	FALSE
Aeroponics_Paclobutrazol 2_Powder	Aeroponics_Paclobutrazol 5_Powder	-1.4	0.8559	-3.5183	0.7183	FALSE
Aeroponics_Paclobutrazol 2_Powder	Float_Control_Gel	2.6	0.0013	0.4817	4.7183	TRUE
Aeroponics_Paclobutrazol 2_Powder	Float_Control_Powder	4	0	1.8817	6.1183	TRUE
Aeroponics_Paclobutrazol 2_Powder	Float_Daminozide 1000_Gel	0.1667	1	-1.9517	2.285	FALSE
Aeroponics_Paclobutrazol 2_Powder	Float_Daminozide 1000_Powder	4.1	0	1.9817	6.2183	TRUE
Aeroponics_Paclobutrazol 2_Powder	Float_Daminozide 2500_Gel	-2.5333	0.0022	-4.6517	-0.415	TRUE
Aeroponics_Paclobutrazol 2_Powder	Float_Daminozide 2500_Powder	0.3	1	-1.8183	2.4183	FALSE
Aeroponics_Paclobutrazol 2_Powder	Float_Daminozide 5000_Gel	-1.9333	0.1483	-4.0517	0.185	FALSE
Aeroponics_Paclobutrazol 2_Powder	Float_Daminozide 5000_Powder	-0.1333	1	-2.2517	1.985	FALSE
Aeroponics_Paclobutrazol 2_Powder	Float_Paclobutrazol 1_Gel	-1.5	0.7304	-3.6183	0.6183	FALSE
Aeroponics_Paclobutrazol 2_Powder	Float_Paclobutrazol 1_Powder	-0.6	1	-2.7183	1.5183	FALSE
Aeroponics_Paclobutrazol 2_Powder	Float_Paclobutrazol 2_Gel	-2.7667	0.0003	-4.885	-0.6483	TRUE
Aeroponics_Paclobutrazol 2_Powder	Float_Paclobutrazol 2_Powder	-1.2	0.9799	-3.3183	0.9183	FALSE
Aeroponics_Paclobutrazol 2_Powder	Float_Paclobutrazol 5_Gel	0.6333	1	-1.485	2.7517	FALSE
Aeroponics_Paclobutrazol 2_Powder	Float_Paclobutrazol 5_Powder	-1.3	0.9382	-3.4183	0.8183	FALSE
Aeroponics_Paclobutrazol 2_Powder	Mist_Control_Gel	1.4333	0.8184	-0.685	3.5517	FALSE
Aeroponics_Paclobutrazol 2_Powder	Mist_Control_Powder	1.3	0.9382	-0.8183	3.4183	FALSE
Aeroponics_Paclobutrazol 2_Powder	Mist_Daminozide 1000_Gel	-3.0333	0	-5.1517	-0.915	TRUE
Aeroponics_Paclobutrazol 2_Powder	Mist_Daminozide 1000_Powder	-2.6	0.0013	-4.7183	-0.4817	TRUE
Aeroponics_Paclobutrazol 2_Powder	Mist_Daminozide 2500_Gel	-2.7	0.0005	-4.8183	-0.5817	TRUE
Aeroponics_Paclobutrazol 2_Powder	Mist_Daminozide 2500_Powder	-3.4667	0	-5.585	-1.3483	TRUE
Aeroponics_Paclobutrazol 2_Powder	Mist_Daminozide 5000_Gel	-2.3667	0.0086	-4.485	-0.2483	TRUE
Aeroponics_Paclobutrazol 2_Powder	Mist_Daminozide 5000_Powder	-1.5	0.7304	-3.6183	0.6183	FALSE
Aeroponics_Paclobutrazol 2_Powder	Mist_Paclobutrazol 1_Gel	-1.9667	0.1239	-4.085	0.1517	FALSE
Aeroponics_Paclobutrazol 2_Powder	Mist_Paclobutrazol 1_Powder	-1.5667	0.6296	-3.685	0.5517	FALSE
Aeroponics_Paclobutrazol 2_Powder	Mist_Paclobutrazol 2_Gel	-3.1	0	-5.2183	-0.9817	TRUE
Aeroponics_Paclobutrazol 2_Powder	Mist_Paclobutrazol 2_Powder	-2.5	0.003	-4.6183	-0.3817	TRUE
Aeroponics_Paclobutrazol 2_Powder	Mist_Paclobutrazol 5_Gel	0.4667	1	-1.6517	2.585	FALSE
Aeroponics_Paclobutrazol 2_Powder	Mist_Paclobutrazol 5_Powder	-1.5667	0.6296	-3.685	0.5517	FALSE
Aeroponics_Paclobutrazol 5_Gel	Aeroponics_Paclobutrazol 5_Powder	-1.2333	0.9698	-3.3517	0.885	FALSE
Aeroponics_Paclobutrazol 5_Gel	Float_Control_Gel	2.7667	0.0003	0.6483	4.885	TRUE
Aeroponics_Paclobutrazol 5_Gel	Float_Control_Powder	4.1667	0	2.0483	6.285	TRUE
Aeroponics_Paclobutrazol 5_Gel	Float_Daminozide 1000_Gel	0.3333	1	-1.785	2.4517	FALSE
Aeroponics_Paclobutrazol 5_Gel	Float_Daminozide 1000_Powder	4.2667	0	2.1483	6.385	TRUE
Aeroponics_Paclobutrazol 5_Gel	Float_Daminozide 2500_Gel	-2.3667	0.0086	-4.485	-0.2483	TRUE
Aeroponics_Paclobutrazol 5_Gel	Float_Daminozide 2500_Powder	0.4667	1	-1.6517	2.585	FALSE
Aeroponics_Paclobutrazol 5_Gel	Float_Daminozide 5000_Gel	-1.7667	0.3251	-3.885	0.3517	FALSE
Aeroponics_Paclobutrazol 5_Gel	Float_Daminozide 5000_Powder	0.0333	1	-2.085	2.1517	FALSE
Aeroponics_Paclobutrazol 5_Gel	Float_Paclobutrazol 1_Gel	-1.3333	0.9158	-3.4517	0.785	FALSE
Aeroponics_Paclobutrazol 5_Gel	Float_Paclobutrazol 1_Powder	-0.4333	1	-2.5517	1.685	FALSE
Aeroponics_Paclobutrazol 5_Gel	Float_Paclobutrazol 2_Gel	-2.6	0.0013	-4.7183	-0.4817	TRUE
Aeroponics_Paclobutrazol 5_Gel	Float_Paclobutrazol 2_Powder	-1.0333	0.9986	-3.1517	1.085	FALSE
Aeroponics_Paclobutrazol 5_Gel	Float_Paclobutrazol 5_Gel	0.8	1	-1.3183	2.9183	FALSE
Aeroponics_Paclobutrazol 5_Gel	Float_Paclobutrazol 5_Powder	-1.1333	0.9921	-3.2517	0.985	FALSE
Aeroponics_Paclobutrazol 5_Gel	Mist_Control_Gel	1.6	0.5768	-0.5183	3.7183	FALSE
Aeroponics_Paclobutrazol 5_Gel	Mist_Control_Powder	1.4667	0.7764	-0.6517	3.585	FALSE
Aeroponics_Paclobutrazol 5_Gel	Mist_Daminozide 1000_Gel	-2.8667	0.0001	-4.985	-0.7483	TRUE
Aeroponics_Paclobutrazol 5_Gel	Mist_Daminozide 1000_Powder	-2.4333	0.0051	-4.5517	-0.315	TRUE
Aeroponics_Paclobutrazol 5_Gel	Mist_Daminozide 2500_Gel	-2.5333	0.0022	-4.6517	-0.415	TRUE
Aeroponics_Paclobutrazol 5_Gel	Mist_Daminozide 2500_Powder	-3.3	0	-5.4183	-1.1817	TRUE
Aeroponics_Paclobutrazol 5_Gel	Mist_Daminozide 5000_Gel	-2.2	0.029	-4.3183	-0.0817	TRUE
Aeroponics_Paclobutrazol 5_Gel	Mist_Daminozide 5000_Powder	-1.3333	0.9158	-3.4517	0.785	FALSE
Aeroponics_Paclobutrazol 5_Gel	Mist_Paclobutrazol 1_Gel	-1.8	0.2824	-3.9183	0.3183	FALSE
Aeroponics_Paclobutrazol 5_Gel	Mist_Paclobutrazol 1_Powder	-1.4	0.8559	-3.5183	0.7183	FALSE
Aeroponics_Paclobutrazol 5_Gel	Mist_Paclobutrazol 2_Gel	-2.9333	0.0001	-5.0517	-0.815	TRUE
Aeroponics_Paclobutrazol 5_Gel	Mist_Paclobutrazol 2_Powder	-2.3333	0.0111	-4.4517	-0.215	TRUE
Aeroponics_Paclobutrazol 5_Gel	Mist_Paclobutrazol 5_Gel	0.6333	1	-1.485	2.7517	FALSE
Aeroponics_Paclobutrazol 5_Gel	Mist_Paclobutrazol 5_Powder	-1.4	0.8559	-3.5183	0.7183	FALSE
Aeroponics_Paclobutrazol 5_Powder	Float_Control_Gel	4	0	1.8817	6.1183	TRUE
Aeroponics_Paclobutrazol 5_Powder	Float_Control_Powder	5.4	0	3.2817	7.5183	TRUE
Aeroponics_Paclobutrazol 5_Powder	Float_Daminozide 1000_Gel	1.5667	0.6296	-0.5517	3.685	FALSE
Aeroponics_Paclobutrazol 5_Powder	Float_Daminozide 1000_Powder	5.5	0	3.3817	7.6183	TRUE
Aeroponics_Paclobutrazol 5_Powder	Float_Daminozide 2500_Gel	-1.1333	0.9921	-3.2517	0.985	FALSE
Aeroponics_Paclobutrazol 5_Powder	Float_Daminozide 2500_Powder	1.7	0.4199	-0.4183	3.8183	FALSE
Aeroponics_Paclobutrazol 5_Powder	Float_Daminozide 5000_Gel	-0.5333	1	-2.6517	1.585	FALSE
Aeroponics_Paclobutrazol 5_Powder	Float_Daminozide 5000_Powder	1.2667	0.9561	-0.8517	3.385	FALSE
Aeroponics_Paclobutrazol 5_Powder	Float_Paclobutrazol 1_Gel	-0.1	1	-2.2183	2.0183	FALSE
Aeroponics_Paclobutrazol 5_Powder	Float_Paclobutrazol 1_Powder	0.8	1	-1.3183	2.9183	FALSE
Aeroponics_Paclobutrazol 5_Powder	Float_Paclobutrazol 2_Gel	-1.3667	0.8883	-3.485	0.7517	FALSE
Aeroponics_Paclobutrazol 5_Powder	Float_Paclobutrazol 2_Powder	0.2	1	-1.9183	2.3183	FALSE
Aeroponics_Paclobutrazol 5_Powder	Float_Paclobutrazol 5_Gel	2.0333	0.0846	-0.085	4.1517	FALSE
Aeroponics_Paclobutrazol 5_Powder	Float_Paclobutrazol 5_Powder	0.1	1	-2.0183	2.2183	FALSE
Aeroponics_Paclobutrazol 5_Powder	Mist_Control_Gel	2.8333	0.0001	0.715	4.9517	TRUE
Aeroponics_Paclobutrazol 5_Powder	Mist_Control_Powder	2.7	0.0005	0.5817	4.8183	TRUE
Aeroponics_Paclobutrazol 5_Powder	Mist_Daminozide 1000_Gel	-1.6333	0.5236	-3.7517	0.485	FALSE
Aeroponics_Paclobutrazol 5_Powder	Mist_Daminozide 1000_Powder	-1.2	0.9799	-3.3183	0.9183	FALSE
Aeroponics_Paclobutrazol 5_Powder	Mist_Daminozide 2500_Gel	-1.3	0.9382	-3.4183	0.8183	FALSE
Aeroponics_Paclobutrazol 5_Powder	Mist_Daminozide 2500_Powder	-2.0667	0.0692	-4.185	0.0517	FALSE
Aeroponics_Paclobutrazol 5_Powder	Mist_Daminozide 5000_Gel	-0.9667	0.9997	-3.085	1.1517	FALSE
Aeroponics_Paclobutrazol 5_Powder	Mist_Daminozide 5000_Powder	-0.1	1	-2.2183	2.0183	FALSE
Aeroponics_Paclobutrazol 5_Powder	Mist_Paclobutrazol 1_Gel	-0.5667	1	-2.685	1.5517	FALSE
Aeroponics_Paclobutrazol 5_Powder	Mist_Paclobutrazol 1_Powder	-0.1667	1	-2.285	1.9517	FALSE
Aeroponics_Paclobutrazol 5_Powder	Mist_Paclobutrazol 2_Gel	-1.7	0.4199	-3.8183	0.4183	FALSE
Aeroponics_Paclobutrazol 5_Powder	Mist_Paclobutrazol 2_Powder	-1.1	0.9954	-3.2183	1.0183	FALSE
Aeroponics_Paclobutrazol 5_Powder	Mist_Paclobutrazol 5_Gel	1.8667	0.2079	-0.2517	3.985	FALSE
Aeroponics_Paclobutrazol 5_Powder	Mist_Paclobutrazol 5_Powder	-0.1667	1	-2.285	1.9517	FALSE
Float_Control_Gel	Float_Control_Powder	1.4	0.8559	-0.7183	3.5183	FALSE
Float_Control_Gel	Float_Daminozide 1000_Gel	-2.4333	0.0051	-4.5517	-0.315	TRUE
Float_Control_Gel	Float_Daminozide 1000_Powder	1.5	0.7304	-0.6183	3.6183	FALSE
Float_Control_Gel	Float_Daminozide 2500_Gel	-5.1333	0	-7.2517	-3.015	TRUE
Float_Control_Gel	Float_Daminozide 2500_Powder	-2.3	0.0142	-4.4183	-0.1817	TRUE
Float_Control_Gel	Float_Daminozide 5000_Gel	-4.5333	0	-6.6517	-2.415	TRUE
Float_Control_Gel	Float_Daminozide 5000_Powder	-2.7333	0.0004	-4.8517	-0.615	TRUE
Float_Control_Gel	Float_Paclobutrazol 1_Gel	-4.1	0	-6.2183	-1.9817	TRUE
Float_Control_Gel	Float_Paclobutrazol 1_Powder	-3.2	0	-5.3183	-1.0817	TRUE
Float_Control_Gel	Float_Paclobutrazol 2_Gel	-5.3667	0	-7.485	-3.2483	TRUE
Float_Control_Gel	Float_Paclobutrazol 2_Powder	-3.8	0	-5.9183	-1.6817	TRUE
Float_Control_Gel	Float_Paclobutrazol 5_Gel	-1.9667	0.1239	-4.085	0.1517	FALSE
Float_Control_Gel	Float_Paclobutrazol 5_Powder	-3.9	0	-6.0183	-1.7817	TRUE
Float_Control_Gel	Mist_Control_Gel	-1.1667	0.9871	-3.285	0.9517	FALSE
Float_Control_Gel	Mist_Control_Powder	-1.3	0.9382	-3.4183	0.8183	FALSE
Float_Control_Gel	Mist_Daminozide 1000_Gel	-5.6333	0	-7.7517	-3.515	TRUE
Float_Control_Gel	Mist_Daminozide 1000_Powder	-5.2	0	-7.3183	-3.0817	TRUE
Float_Control_Gel	Mist_Daminozide 2500_Gel	-5.3	0	-7.4183	-3.1817	TRUE
Float_Control_Gel	Mist_Daminozide 2500_Powder	-6.0667	0	-8.185	-3.9483	TRUE
Float_Control_Gel	Mist_Daminozide 5000_Gel	-4.9667	0	-7.085	-2.8483	TRUE
Float_Control_Gel	Mist_Daminozide 5000_Powder	-4.1	0	-6.2183	-1.9817	TRUE
Float_Control_Gel	Mist_Paclobutrazol 1_Gel	-4.5667	0	-6.685	-2.4483	TRUE
Float_Control_Gel	Mist_Paclobutrazol 1_Powder	-4.1667	0	-6.285	-2.0483	TRUE
Float_Control_Gel	Mist_Paclobutrazol 2_Gel	-5.7	0	-7.8183	-3.5817	TRUE
Float_Control_Gel	Mist_Paclobutrazol 2_Powder	-5.1	0	-7.2183	-2.9817	TRUE
Float_Control_Gel	Mist_Paclobutrazol 5_Gel	-2.1333	0.0454	-4.2517	-0.015	TRUE
Float_Control_Gel	Mist_Paclobutrazol 5_Powder	-4.1667	0	-6.285	-2.0483	TRUE
Float_Control_Powder	Float_Daminozide 1000_Gel	-3.8333	0	-5.9517	-1.715	TRUE
Float_Control_Powder	Float_Daminozide 1000_Powder	0.1	1	-2.0183	2.2183	FALSE
Float_Control_Powder	Float_Daminozide 2500_Gel	-6.5333	0	-8.6517	-4.415	TRUE
Float_Control_Powder	Float_Daminozide 2500_Powder	-3.7	0	-5.8183	-1.5817	TRUE
Float_Control_Powder	Float_Daminozide 5000_Gel	-5.9333	0	-8.0517	-3.815	TRUE
Float_Control_Powder	Float_Daminozide 5000_Powder	-4.1333	0	-6.2517	-2.015	TRUE
Float_Control_Powder	Float_Paclobutrazol 1_Gel	-5.5	0	-7.6183	-3.3817	TRUE
Float_Control_Powder	Float_Paclobutrazol 1_Powder	-4.6	0	-6.7183	-2.4817	TRUE
Float_Control_Powder	Float_Paclobutrazol 2_Gel	-6.7667	0	-8.885	-4.6483	TRUE
Float_Control_Powder	Float_Paclobutrazol 2_Powder	-5.2	0	-7.3183	-3.0817	TRUE
Float_Control_Powder	Float_Paclobutrazol 5_Gel	-3.3667	0	-5.485	-1.2483	TRUE
Float_Control_Powder	Float_Paclobutrazol 5_Powder	-5.3	0	-7.4183	-3.1817	TRUE
Float_Control_Powder	Mist_Control_Gel	-2.5667	0.0017	-4.685	-0.4483	TRUE
Float_Control_Powder	Mist_Control_Powder	-2.7	0.0005	-4.8183	-0.5817	TRUE
Float_Control_Powder	Mist_Daminozide 1000_Gel	-7.0333	0	-9.1517	-4.915	TRUE
Float_Control_Powder	Mist_Daminozide 1000_Powder	-6.6	0	-8.7183	-4.4817	TRUE
Float_Control_Powder	Mist_Daminozide 2500_Gel	-6.7	0	-8.8183	-4.5817	TRUE
Float_Control_Powder	Mist_Daminozide 2500_Powder	-7.4667	0	-9.585	-5.3483	TRUE
Float_Control_Powder	Mist_Daminozide 5000_Gel	-6.3667	0	-8.485	-4.2483	TRUE
Float_Control_Powder	Mist_Daminozide 5000_Powder	-5.5	0	-7.6183	-3.3817	TRUE
Float_Control_Powder	Mist_Paclobutrazol 1_Gel	-5.9667	0	-8.085	-3.8483	TRUE
Float_Control_Powder	Mist_Paclobutrazol 1_Powder	-5.5667	0	-7.685	-3.4483	TRUE
Float_Control_Powder	Mist_Paclobutrazol 2_Gel	-7.1	0	-9.2183	-4.9817	TRUE
Float_Control_Powder	Mist_Paclobutrazol 2_Powder	-6.5	0	-8.6183	-4.3817	TRUE
Float_Control_Powder	Mist_Paclobutrazol 5_Gel	-3.5333	0	-5.6517	-1.415	TRUE
Float_Control_Powder	Mist_Paclobutrazol 5_Powder	-5.5667	0	-7.685	-3.4483	TRUE
Float_Daminozide 1000_Gel	Float_Daminozide 1000_Powder	3.9333	0	1.815	6.0517	TRUE
Float_Daminozide 1000_Gel	Float_Daminozide 2500_Gel	-2.7	0.0005	-4.8183	-0.5817	TRUE
Float_Daminozide 1000_Gel	Float_Daminozide 2500_Powder	0.1333	1	-1.985	2.2517	FALSE
Float_Daminozide 1000_Gel	Float_Daminozide 5000_Gel	-2.1	0.0562	-4.2183	0.0183	FALSE
Float_Daminozide 1000_Gel	Float_Daminozide 5000_Powder	-0.3	1	-2.4183	1.8183	FALSE
Float_Daminozide 1000_Gel	Float_Paclobutrazol 1_Gel	-1.6667	0.471	-3.785	0.4517	FALSE
Float_Daminozide 1000_Gel	Float_Paclobutrazol 1_Powder	-0.7667	1	-2.885	1.3517	FALSE
Float_Daminozide 1000_Gel	Float_Paclobutrazol 2_Gel	-2.9333	0.0001	-5.0517	-0.815	TRUE
Float_Daminozide 1000_Gel	Float_Paclobutrazol 2_Powder	-1.3667	0.8883	-3.485	0.7517	FALSE
Float_Daminozide 1000_Gel	Float_Paclobutrazol 5_Gel	0.4667	1	-1.6517	2.585	FALSE
Float_Daminozide 1000_Gel	Float_Paclobutrazol 5_Powder	-1.4667	0.7764	-3.585	0.6517	FALSE
Float_Daminozide 1000_Gel	Mist_Control_Gel	1.2667	0.9561	-0.8517	3.385	FALSE
Float_Daminozide 1000_Gel	Mist_Control_Powder	1.1333	0.9921	-0.985	3.2517	FALSE
Float_Daminozide 1000_Gel	Mist_Daminozide 1000_Gel	-3.2	0	-5.3183	-1.0817	TRUE
Float_Daminozide 1000_Gel	Mist_Daminozide 1000_Powder	-2.7667	0.0003	-4.885	-0.6483	TRUE
Float_Daminozide 1000_Gel	Mist_Daminozide 2500_Gel	-2.8667	0.0001	-4.985	-0.7483	TRUE
Float_Daminozide 1000_Gel	Mist_Daminozide 2500_Powder	-3.6333	0	-5.7517	-1.515	TRUE
Float_Daminozide 1000_Gel	Mist_Daminozide 5000_Gel	-2.5333	0.0022	-4.6517	-0.415	TRUE
Float_Daminozide 1000_Gel	Mist_Daminozide 5000_Powder	-1.6667	0.471	-3.785	0.4517	FALSE
Float_Daminozide 1000_Gel	Mist_Paclobutrazol 1_Gel	-2.1333	0.0454	-4.2517	-0.015	TRUE
Float_Daminozide 1000_Gel	Mist_Paclobutrazol 1_Powder	-1.7333	0.3711	-3.8517	0.385	FALSE
Float_Daminozide 1000_Gel	Mist_Paclobutrazol 2_Gel	-3.2667	0	-5.385	-1.1483	TRUE
Float_Daminozide 1000_Gel	Mist_Paclobutrazol 2_Powder	-2.6667	0.0007	-4.785	-0.5483	TRUE
Float_Daminozide 1000_Gel	Mist_Paclobutrazol 5_Gel	0.3	1	-1.8183	2.4183	FALSE
Float_Daminozide 1000_Gel	Mist_Paclobutrazol 5_Powder	-1.7333	0.3711	-3.8517	0.385	FALSE
Float_Daminozide 1000_Powder	Float_Daminozide 2500_Gel	-6.6333	0	-8.7517	-4.515	TRUE
Float_Daminozide 1000_Powder	Float_Daminozide 2500_Powder	-3.8	0	-5.9183	-1.6817	TRUE
Float_Daminozide 1000_Powder	Float_Daminozide 5000_Gel	-6.0333	0	-8.1517	-3.915	TRUE
Float_Daminozide 1000_Powder	Float_Daminozide 5000_Powder	-4.2333	0	-6.3517	-2.115	TRUE
Float_Daminozide 1000_Powder	Float_Paclobutrazol 1_Gel	-5.6	0	-7.7183	-3.4817	TRUE
Float_Daminozide 1000_Powder	Float_Paclobutrazol 1_Powder	-4.7	0	-6.8183	-2.5817	TRUE
Float_Daminozide 1000_Powder	Float_Paclobutrazol 2_Gel	-6.8667	0	-8.985	-4.7483	TRUE
Float_Daminozide 1000_Powder	Float_Paclobutrazol 2_Powder	-5.3	0	-7.4183	-3.1817	TRUE
Float_Daminozide 1000_Powder	Float_Paclobutrazol 5_Gel	-3.4667	0	-5.585	-1.3483	TRUE
Float_Daminozide 1000_Powder	Float_Paclobutrazol 5_Powder	-5.4	0	-7.5183	-3.2817	TRUE
Float_Daminozide 1000_Powder	Mist_Control_Gel	-2.6667	0.0007	-4.785	-0.5483	TRUE
Float_Daminozide 1000_Powder	Mist_Control_Powder	-2.8	0.0002	-4.9183	-0.6817	TRUE
Float_Daminozide 1000_Powder	Mist_Daminozide 1000_Gel	-7.1333	0	-9.2517	-5.015	TRUE
Float_Daminozide 1000_Powder	Mist_Daminozide 1000_Powder	-6.7	0	-8.8183	-4.5817	TRUE
Float_Daminozide 1000_Powder	Mist_Daminozide 2500_Gel	-6.8	0	-8.9183	-4.6817	TRUE
Float_Daminozide 1000_Powder	Mist_Daminozide 2500_Powder	-7.5667	0	-9.685	-5.4483	TRUE
Float_Daminozide 1000_Powder	Mist_Daminozide 5000_Gel	-6.4667	0	-8.585	-4.3483	TRUE
Float_Daminozide 1000_Powder	Mist_Daminozide 5000_Powder	-5.6	0	-7.7183	-3.4817	TRUE
Float_Daminozide 1000_Powder	Mist_Paclobutrazol 1_Gel	-6.0667	0	-8.185	-3.9483	TRUE
Float_Daminozide 1000_Powder	Mist_Paclobutrazol 1_Powder	-5.6667	0	-7.785	-3.5483	TRUE
Float_Daminozide 1000_Powder	Mist_Paclobutrazol 2_Gel	-7.2	0	-9.3183	-5.0817	TRUE
Float_Daminozide 1000_Powder	Mist_Paclobutrazol 2_Powder	-6.6	0	-8.7183	-4.4817	TRUE
Float_Daminozide 1000_Powder	Mist_Paclobutrazol 5_Gel	-3.6333	0	-5.7517	-1.515	TRUE
Float_Daminozide 1000_Powder	Mist_Paclobutrazol 5_Powder	-5.6667	0	-7.785	-3.5483	TRUE
Float_Daminozide 2500_Gel	Float_Daminozide 2500_Powder	2.8333	0.0001	0.715	4.9517	TRUE
Float_Daminozide 2500_Gel	Float_Daminozide 5000_Gel	0.6	1	-1.5183	2.7183	FALSE
Float_Daminozide 2500_Gel	Float_Daminozide 5000_Powder	2.4	0.0066	0.2817	4.5183	TRUE
Float_Daminozide 2500_Gel	Float_Paclobutrazol 1_Gel	1.0333	0.9986	-1.085	3.1517	FALSE
Float_Daminozide 2500_Gel	Float_Paclobutrazol 1_Powder	1.9333	0.1483	-0.185	4.0517	FALSE
Float_Daminozide 2500_Gel	Float_Paclobutrazol 2_Gel	-0.2333	1	-2.3517	1.885	FALSE
Float_Daminozide 2500_Gel	Float_Paclobutrazol 2_Powder	1.3333	0.9158	-0.785	3.4517	FALSE
Float_Daminozide 2500_Gel	Float_Paclobutrazol 5_Gel	3.1667	0	1.0483	5.285	TRUE
Float_Daminozide 2500_Gel	Float_Paclobutrazol 5_Powder	1.2333	0.9698	-0.885	3.3517	FALSE
Float_Daminozide 2500_Gel	Mist_Control_Gel	3.9667	0	1.8483	6.085	TRUE
Float_Daminozide 2500_Gel	Mist_Control_Powder	3.8333	0	1.715	5.9517	TRUE
Float_Daminozide 2500_Gel	Mist_Daminozide 1000_Gel	-0.5	1	-2.6183	1.6183	FALSE
Float_Daminozide 2500_Gel	Mist_Daminozide 1000_Powder	-0.0667	1	-2.185	2.0517	FALSE
Float_Daminozide 2500_Gel	Mist_Daminozide 2500_Gel	-0.1667	1	-2.285	1.9517	FALSE
Float_Daminozide 2500_Gel	Mist_Daminozide 2500_Powder	-0.9333	0.9998	-3.0517	1.185	FALSE
Float_Daminozide 2500_Gel	Mist_Daminozide 5000_Gel	0.1667	1	-1.9517	2.285	FALSE
Float_Daminozide 2500_Gel	Mist_Daminozide 5000_Powder	1.0333	0.9986	-1.085	3.1517	FALSE
Float_Daminozide 2500_Gel	Mist_Paclobutrazol 1_Gel	0.5667	1	-1.5517	2.685	FALSE
Float_Daminozide 2500_Gel	Mist_Paclobutrazol 1_Powder	0.9667	0.9997	-1.1517	3.085	FALSE
Float_Daminozide 2500_Gel	Mist_Paclobutrazol 2_Gel	-0.5667	1	-2.685	1.5517	FALSE
Float_Daminozide 2500_Gel	Mist_Paclobutrazol 2_Powder	0.0333	1	-2.085	2.1517	FALSE
Float_Daminozide 2500_Gel	Mist_Paclobutrazol 5_Gel	3	0	0.8817	5.1183	TRUE
Float_Daminozide 2500_Gel	Mist_Paclobutrazol 5_Powder	0.9667	0.9997	-1.1517	3.085	FALSE
Float_Daminozide 2500_Powder	Float_Daminozide 5000_Gel	-2.2333	0.023	-4.3517	-0.115	TRUE
Float_Daminozide 2500_Powder	Float_Daminozide 5000_Powder	-0.4333	1	-2.5517	1.685	FALSE
Float_Daminozide 2500_Powder	Float_Paclobutrazol 1_Gel	-1.8	0.2824	-3.9183	0.3183	FALSE
Float_Daminozide 2500_Powder	Float_Paclobutrazol 1_Powder	-0.9	0.9999	-3.0183	1.2183	FALSE
Float_Daminozide 2500_Powder	Float_Paclobutrazol 2_Gel	-3.0667	0	-5.185	-0.9483	TRUE
Float_Daminozide 2500_Powder	Float_Paclobutrazol 2_Powder	-1.5	0.7304	-3.6183	0.6183	FALSE
Float_Daminozide 2500_Powder	Float_Paclobutrazol 5_Gel	0.3333	1	-1.785	2.4517	FALSE
Float_Daminozide 2500_Powder	Float_Paclobutrazol 5_Powder	-1.6	0.5768	-3.7183	0.5183	FALSE
Float_Daminozide 2500_Powder	Mist_Control_Gel	1.1333	0.9921	-0.985	3.2517	FALSE
Float_Daminozide 2500_Powder	Mist_Control_Powder	1	0.9993	-1.1183	3.1183	FALSE
Float_Daminozide 2500_Powder	Mist_Daminozide 1000_Gel	-3.3333	0	-5.4517	-1.215	TRUE
Float_Daminozide 2500_Powder	Mist_Daminozide 1000_Powder	-2.9	0.0001	-5.0183	-0.7817	TRUE
Float_Daminozide 2500_Powder	Mist_Daminozide 2500_Gel	-3	0	-5.1183	-0.8817	TRUE
Float_Daminozide 2500_Powder	Mist_Daminozide 2500_Powder	-3.7667	0	-5.885	-1.6483	TRUE
Float_Daminozide 2500_Powder	Mist_Daminozide 5000_Gel	-2.6667	0.0007	-4.785	-0.5483	TRUE
Float_Daminozide 2500_Powder	Mist_Daminozide 5000_Powder	-1.8	0.2824	-3.9183	0.3183	FALSE
Float_Daminozide 2500_Powder	Mist_Paclobutrazol 1_Gel	-2.2667	0.0181	-4.385	-0.1483	TRUE
Float_Daminozide 2500_Powder	Mist_Paclobutrazol 1_Powder	-1.8667	0.2079	-3.985	0.2517	FALSE
Float_Daminozide 2500_Powder	Mist_Paclobutrazol 2_Gel	-3.4	0	-5.5183	-1.2817	TRUE
Float_Daminozide 2500_Powder	Mist_Paclobutrazol 2_Powder	-2.8	0.0002	-4.9183	-0.6817	TRUE
Float_Daminozide 2500_Powder	Mist_Paclobutrazol 5_Gel	0.1667	1	-1.9517	2.285	FALSE
Float_Daminozide 2500_Powder	Mist_Paclobutrazol 5_Powder	-1.8667	0.2079	-3.985	0.2517	FALSE
Float_Daminozide 5000_Gel	Float_Daminozide 5000_Powder	1.8	0.2824	-0.3183	3.9183	FALSE
Float_Daminozide 5000_Gel	Float_Paclobutrazol 1_Gel	0.4333	1	-1.685	2.5517	FALSE
Float_Daminozide 5000_Gel	Float_Paclobutrazol 1_Powder	1.3333	0.9158	-0.785	3.4517	FALSE
Float_Daminozide 5000_Gel	Float_Paclobutrazol 2_Gel	-0.8333	1	-2.9517	1.285	FALSE
Float_Daminozide 5000_Gel	Float_Paclobutrazol 2_Powder	0.7333	1	-1.385	2.8517	FALSE
Float_Daminozide 5000_Gel	Float_Paclobutrazol 5_Gel	2.5667	0.0017	0.4483	4.685	TRUE
Float_Daminozide 5000_Gel	Float_Paclobutrazol 5_Powder	0.6333	1	-1.485	2.7517	FALSE
Float_Daminozide 5000_Gel	Mist_Control_Gel	3.3667	0	1.2483	5.485	TRUE
Float_Daminozide 5000_Gel	Mist_Control_Powder	3.2333	0	1.115	5.3517	TRUE
Float_Daminozide 5000_Gel	Mist_Daminozide 1000_Gel	-1.1	0.9954	-3.2183	1.0183	FALSE
Float_Daminozide 5000_Gel	Mist_Daminozide 1000_Powder	-0.6667	1	-2.785	1.4517	FALSE
Float_Daminozide 5000_Gel	Mist_Daminozide 2500_Gel	-0.7667	1	-2.885	1.3517	FALSE
Float_Daminozide 5000_Gel	Mist_Daminozide 2500_Powder	-1.5333	0.6812	-3.6517	0.585	FALSE
Float_Daminozide 5000_Gel	Mist_Daminozide 5000_Gel	-0.4333	1	-2.5517	1.685	FALSE
Float_Daminozide 5000_Gel	Mist_Daminozide 5000_Powder	0.4333	1	-1.685	2.5517	FALSE
Float_Daminozide 5000_Gel	Mist_Paclobutrazol 1_Gel	-0.0333	1	-2.1517	2.085	FALSE
Float_Daminozide 5000_Gel	Mist_Paclobutrazol 1_Powder	0.3667	1	-1.7517	2.485	FALSE
Float_Daminozide 5000_Gel	Mist_Paclobutrazol 2_Gel	-1.1667	0.9871	-3.285	0.9517	FALSE
Float_Daminozide 5000_Gel	Mist_Paclobutrazol 2_Powder	-0.5667	1	-2.685	1.5517	FALSE
Float_Daminozide 5000_Gel	Mist_Paclobutrazol 5_Gel	2.4	0.0066	0.2817	4.5183	TRUE
Float_Daminozide 5000_Gel	Mist_Paclobutrazol 5_Powder	0.3667	1	-1.7517	2.485	FALSE
Float_Daminozide 5000_Powder	Float_Paclobutrazol 1_Gel	-1.3667	0.8883	-3.485	0.7517	FALSE
Float_Daminozide 5000_Powder	Float_Paclobutrazol 1_Powder	-0.4667	1	-2.585	1.6517	FALSE
Float_Daminozide 5000_Powder	Float_Paclobutrazol 2_Gel	-2.6333	0.0009	-4.7517	-0.515	TRUE
Float_Daminozide 5000_Powder	Float_Paclobutrazol 2_Powder	-1.0667	0.9974	-3.185	1.0517	FALSE
Float_Daminozide 5000_Powder	Float_Paclobutrazol 5_Gel	0.7667	1	-1.3517	2.885	FALSE
Float_Daminozide 5000_Powder	Float_Paclobutrazol 5_Powder	-1.1667	0.9871	-3.285	0.9517	FALSE
Float_Daminozide 5000_Powder	Mist_Control_Gel	1.5667	0.6296	-0.5517	3.685	FALSE
Float_Daminozide 5000_Powder	Mist_Control_Powder	1.4333	0.8184	-0.685	3.5517	FALSE
Float_Daminozide 5000_Powder	Mist_Daminozide 1000_Gel	-2.9	0.0001	-5.0183	-0.7817	TRUE
Float_Daminozide 5000_Powder	Mist_Daminozide 1000_Powder	-2.4667	0.0039	-4.585	-0.3483	TRUE
Float_Daminozide 5000_Powder	Mist_Daminozide 2500_Gel	-2.5667	0.0017	-4.685	-0.4483	TRUE
Float_Daminozide 5000_Powder	Mist_Daminozide 2500_Powder	-3.3333	0	-5.4517	-1.215	TRUE
Float_Daminozide 5000_Powder	Mist_Daminozide 5000_Gel	-2.2333	0.023	-4.3517	-0.115	TRUE
Float_Daminozide 5000_Powder	Mist_Daminozide 5000_Powder	-1.3667	0.8883	-3.485	0.7517	FALSE
Float_Daminozide 5000_Powder	Mist_Paclobutrazol 1_Gel	-1.8333	0.2433	-3.9517	0.285	FALSE
Float_Daminozide 5000_Powder	Mist_Paclobutrazol 1_Powder	-1.4333	0.8184	-3.5517	0.685	FALSE
Float_Daminozide 5000_Powder	Mist_Paclobutrazol 2_Gel	-2.9667	0	-5.085	-0.8483	TRUE
Float_Daminozide 5000_Powder	Mist_Paclobutrazol 2_Powder	-2.3667	0.0086	-4.485	-0.2483	TRUE
Float_Daminozide 5000_Powder	Mist_Paclobutrazol 5_Gel	0.6	1	-1.5183	2.7183	FALSE
Float_Daminozide 5000_Powder	Mist_Paclobutrazol 5_Powder	-1.4333	0.8184	-3.5517	0.685	FALSE
Float_Paclobutrazol 1_Gel	Float_Paclobutrazol 1_Powder	0.9	0.9999	-1.2183	3.0183	FALSE
Float_Paclobutrazol 1_Gel	Float_Paclobutrazol 2_Gel	-1.2667	0.9561	-3.385	0.8517	FALSE
Float_Paclobutrazol 1_Gel	Float_Paclobutrazol 2_Powder	0.3	1	-1.8183	2.4183	FALSE
Float_Paclobutrazol 1_Gel	Float_Paclobutrazol 5_Gel	2.1333	0.0454	0.015	4.2517	TRUE
Float_Paclobutrazol 1_Gel	Float_Paclobutrazol 5_Powder	0.2	1	-1.9183	2.3183	FALSE
Float_Paclobutrazol 1_Gel	Mist_Control_Gel	2.9333	0.0001	0.815	5.0517	TRUE
Float_Paclobutrazol 1_Gel	Mist_Control_Powder	2.8	0.0002	0.6817	4.9183	TRUE
Float_Paclobutrazol 1_Gel	Mist_Daminozide 1000_Gel	-1.5333	0.6812	-3.6517	0.585	FALSE
Float_Paclobutrazol 1_Gel	Mist_Daminozide 1000_Powder	-1.1	0.9954	-3.2183	1.0183	FALSE
Float_Paclobutrazol 1_Gel	Mist_Daminozide 2500_Gel	-1.2	0.9799	-3.3183	0.9183	FALSE
Float_Paclobutrazol 1_Gel	Mist_Daminozide 2500_Powder	-1.9667	0.1239	-4.085	0.1517	FALSE
Float_Paclobutrazol 1_Gel	Mist_Daminozide 5000_Gel	-0.8667	1	-2.985	1.2517	FALSE
Float_Paclobutrazol 1_Gel	Mist_Daminozide 5000_Powder	0	1	-2.1183	2.1183	FALSE
Float_Paclobutrazol 1_Gel	Mist_Paclobutrazol 1_Gel	-0.4667	1	-2.585	1.6517	FALSE
Float_Paclobutrazol 1_Gel	Mist_Paclobutrazol 1_Powder	-0.0667	1	-2.185	2.0517	FALSE
Float_Paclobutrazol 1_Gel	Mist_Paclobutrazol 2_Gel	-1.6	0.5768	-3.7183	0.5183	FALSE
Float_Paclobutrazol 1_Gel	Mist_Paclobutrazol 2_Powder	-1	0.9993	-3.1183	1.1183	FALSE
Float_Paclobutrazol 1_Gel	Mist_Paclobutrazol 5_Gel	1.9667	0.1239	-0.1517	4.085	FALSE
Float_Paclobutrazol 1_Gel	Mist_Paclobutrazol 5_Powder	-0.0667	1	-2.185	2.0517	FALSE
Float_Paclobutrazol 1_Powder	Float_Paclobutrazol 2_Gel	-2.1667	0.0364	-4.285	-0.0483	TRUE
Float_Paclobutrazol 1_Powder	Float_Paclobutrazol 2_Powder	-0.6	1	-2.7183	1.5183	FALSE
Float_Paclobutrazol 1_Powder	Float_Paclobutrazol 5_Gel	1.2333	0.9698	-0.885	3.3517	FALSE
Float_Paclobutrazol 1_Powder	Float_Paclobutrazol 5_Powder	-0.7	1	-2.8183	1.4183	FALSE
Float_Paclobutrazol 1_Powder	Mist_Control_Gel	2.0333	0.0846	-0.085	4.1517	FALSE
Float_Paclobutrazol 1_Powder	Mist_Control_Powder	1.9	0.1763	-0.2183	4.0183	FALSE
Float_Paclobutrazol 1_Powder	Mist_Daminozide 1000_Gel	-2.4333	0.0051	-4.5517	-0.315	TRUE
Float_Paclobutrazol 1_Powder	Mist_Daminozide 1000_Powder	-2	0.1027	-4.1183	0.1183	FALSE
Float_Paclobutrazol 1_Powder	Mist_Daminozide 2500_Gel	-2.1	0.0562	-4.2183	0.0183	FALSE
Float_Paclobutrazol 1_Powder	Mist_Daminozide 2500_Powder	-2.8667	0.0001	-4.985	-0.7483	TRUE
Float_Paclobutrazol 1_Powder	Mist_Daminozide 5000_Gel	-1.7667	0.3251	-3.885	0.3517	FALSE
Float_Paclobutrazol 1_Powder	Mist_Daminozide 5000_Powder	-0.9	0.9999	-3.0183	1.2183	FALSE
Float_Paclobutrazol 1_Powder	Mist_Paclobutrazol 1_Gel	-1.3667	0.8883	-3.485	0.7517	FALSE
Float_Paclobutrazol 1_Powder	Mist_Paclobutrazol 1_Powder	-0.9667	0.9997	-3.085	1.1517	FALSE
Float_Paclobutrazol 1_Powder	Mist_Paclobutrazol 2_Gel	-2.5	0.003	-4.6183	-0.3817	TRUE
Float_Paclobutrazol 1_Powder	Mist_Paclobutrazol 2_Powder	-1.9	0.1763	-4.0183	0.2183	FALSE
Float_Paclobutrazol 1_Powder	Mist_Paclobutrazol 5_Gel	1.0667	0.9974	-1.0517	3.185	FALSE
Float_Paclobutrazol 1_Powder	Mist_Paclobutrazol 5_Powder	-0.9667	0.9997	-3.085	1.1517	FALSE
Float_Paclobutrazol 2_Gel	Float_Paclobutrazol 2_Powder	1.5667	0.6296	-0.5517	3.685	FALSE
Float_Paclobutrazol 2_Gel	Float_Paclobutrazol 5_Gel	3.4	0	1.2817	5.5183	TRUE
Float_Paclobutrazol 2_Gel	Float_Paclobutrazol 5_Powder	1.4667	0.7764	-0.6517	3.585	FALSE
Float_Paclobutrazol 2_Gel	Mist_Control_Gel	4.2	0	2.0817	6.3183	TRUE
Float_Paclobutrazol 2_Gel	Mist_Control_Powder	4.0667	0	1.9483	6.185	TRUE
Float_Paclobutrazol 2_Gel	Mist_Daminozide 1000_Gel	-0.2667	1	-2.385	1.8517	FALSE
Float_Paclobutrazol 2_Gel	Mist_Daminozide 1000_Powder	0.1667	1	-1.9517	2.285	FALSE
Float_Paclobutrazol 2_Gel	Mist_Daminozide 2500_Gel	0.0667	1	-2.0517	2.185	FALSE
Float_Paclobutrazol 2_Gel	Mist_Daminozide 2500_Powder	-0.7	1	-2.8183	1.4183	FALSE
Float_Paclobutrazol 2_Gel	Mist_Daminozide 5000_Gel	0.4	1	-1.7183	2.5183	FALSE
Float_Paclobutrazol 2_Gel	Mist_Daminozide 5000_Powder	1.2667	0.9561	-0.8517	3.385	FALSE
Float_Paclobutrazol 2_Gel	Mist_Paclobutrazol 1_Gel	0.8	1	-1.3183	2.9183	FALSE
Float_Paclobutrazol 2_Gel	Mist_Paclobutrazol 1_Powder	1.2	0.9799	-0.9183	3.3183	FALSE
Float_Paclobutrazol 2_Gel	Mist_Paclobutrazol 2_Gel	-0.3333	1	-2.4517	1.785	FALSE
Float_Paclobutrazol 2_Gel	Mist_Paclobutrazol 2_Powder	0.2667	1	-1.8517	2.385	FALSE
Float_Paclobutrazol 2_Gel	Mist_Paclobutrazol 5_Gel	3.2333	0	1.115	5.3517	TRUE
Float_Paclobutrazol 2_Gel	Mist_Paclobutrazol 5_Powder	1.2	0.9799	-0.9183	3.3183	FALSE
Float_Paclobutrazol 2_Powder	Float_Paclobutrazol 5_Gel	1.8333	0.2433	-0.285	3.9517	FALSE
Float_Paclobutrazol 2_Powder	Float_Paclobutrazol 5_Powder	-0.1	1	-2.2183	2.0183	FALSE
Float_Paclobutrazol 2_Powder	Mist_Control_Gel	2.6333	0.0009	0.515	4.7517	TRUE
Float_Paclobutrazol 2_Powder	Mist_Control_Powder	2.5	0.003	0.3817	4.6183	TRUE
Float_Paclobutrazol 2_Powder	Mist_Daminozide 1000_Gel	-1.8333	0.2433	-3.9517	0.285	FALSE
Float_Paclobutrazol 2_Powder	Mist_Daminozide 1000_Powder	-1.4	0.8559	-3.5183	0.7183	FALSE
Float_Paclobutrazol 2_Powder	Mist_Daminozide 2500_Gel	-1.5	0.7304	-3.6183	0.6183	FALSE
Float_Paclobutrazol 2_Powder	Mist_Daminozide 2500_Powder	-2.2667	0.0181	-4.385	-0.1483	TRUE
Float_Paclobutrazol 2_Powder	Mist_Daminozide 5000_Gel	-1.1667	0.9871	-3.285	0.9517	FALSE
Float_Paclobutrazol 2_Powder	Mist_Daminozide 5000_Powder	-0.3	1	-2.4183	1.8183	FALSE
Float_Paclobutrazol 2_Powder	Mist_Paclobutrazol 1_Gel	-0.7667	1	-2.885	1.3517	FALSE
Float_Paclobutrazol 2_Powder	Mist_Paclobutrazol 1_Powder	-0.3667	1	-2.485	1.7517	FALSE
Float_Paclobutrazol 2_Powder	Mist_Paclobutrazol 2_Gel	-1.9	0.1763	-4.0183	0.2183	FALSE
Float_Paclobutrazol 2_Powder	Mist_Paclobutrazol 2_Powder	-1.3	0.9382	-3.4183	0.8183	FALSE
Float_Paclobutrazol 2_Powder	Mist_Paclobutrazol 5_Gel	1.6667	0.471	-0.4517	3.785	FALSE
Float_Paclobutrazol 2_Powder	Mist_Paclobutrazol 5_Powder	-0.3667	1	-2.485	1.7517	FALSE
Float_Paclobutrazol 5_Gel	Float_Paclobutrazol 5_Powder	-1.9333	0.1483	-4.0517	0.185	FALSE
Float_Paclobutrazol 5_Gel	Mist_Control_Gel	0.8	1	-1.3183	2.9183	FALSE
Float_Paclobutrazol 5_Gel	Mist_Control_Powder	0.6667	1	-1.4517	2.785	FALSE
Float_Paclobutrazol 5_Gel	Mist_Daminozide 1000_Gel	-3.6667	0	-5.785	-1.5483	TRUE
Float_Paclobutrazol 5_Gel	Mist_Daminozide 1000_Powder	-3.2333	0	-5.3517	-1.115	TRUE
Float_Paclobutrazol 5_Gel	Mist_Daminozide 2500_Gel	-3.3333	0	-5.4517	-1.215	TRUE
Float_Paclobutrazol 5_Gel	Mist_Daminozide 2500_Powder	-4.1	0	-6.2183	-1.9817	TRUE
Float_Paclobutrazol 5_Gel	Mist_Daminozide 5000_Gel	-3	0	-5.1183	-0.8817	TRUE
Float_Paclobutrazol 5_Gel	Mist_Daminozide 5000_Powder	-2.1333	0.0454	-4.2517	-0.015	TRUE
Float_Paclobutrazol 5_Gel	Mist_Paclobutrazol 1_Gel	-2.6	0.0013	-4.7183	-0.4817	TRUE
Float_Paclobutrazol 5_Gel	Mist_Paclobutrazol 1_Powder	-2.2	0.029	-4.3183	-0.0817	TRUE
Float_Paclobutrazol 5_Gel	Mist_Paclobutrazol 2_Gel	-3.7333	0	-5.8517	-1.615	TRUE
Float_Paclobutrazol 5_Gel	Mist_Paclobutrazol 2_Powder	-3.1333	0	-5.2517	-1.015	TRUE
Float_Paclobutrazol 5_Gel	Mist_Paclobutrazol 5_Gel	-0.1667	1	-2.285	1.9517	FALSE
Float_Paclobutrazol 5_Gel	Mist_Paclobutrazol 5_Powder	-2.2	0.029	-4.3183	-0.0817	TRUE
Float_Paclobutrazol 5_Powder	Mist_Control_Gel	2.7333	0.0004	0.615	4.8517	TRUE
Float_Paclobutrazol 5_Powder	Mist_Control_Powder	2.6	0.0013	0.4817	4.7183	TRUE
Float_Paclobutrazol 5_Powder	Mist_Daminozide 1000_Gel	-1.7333	0.3711	-3.8517	0.385	FALSE
Float_Paclobutrazol 5_Powder	Mist_Daminozide 1000_Powder	-1.3	0.9382	-3.4183	0.8183	FALSE
Float_Paclobutrazol 5_Powder	Mist_Daminozide 2500_Gel	-1.4	0.8559	-3.5183	0.7183	FALSE
Float_Paclobutrazol 5_Powder	Mist_Daminozide 2500_Powder	-2.1667	0.0364	-4.285	-0.0483	TRUE
Float_Paclobutrazol 5_Powder	Mist_Daminozide 5000_Gel	-1.0667	0.9974	-3.185	1.0517	FALSE
Float_Paclobutrazol 5_Powder	Mist_Daminozide 5000_Powder	-0.2	1	-2.3183	1.9183	FALSE
Float_Paclobutrazol 5_Powder	Mist_Paclobutrazol 1_Gel	-0.6667	1	-2.785	1.4517	FALSE
Float_Paclobutrazol 5_Powder	Mist_Paclobutrazol 1_Powder	-0.2667	1	-2.385	1.8517	FALSE
Float_Paclobutrazol 5_Powder	Mist_Paclobutrazol 2_Gel	-1.8	0.2824	-3.9183	0.3183	FALSE
Float_Paclobutrazol 5_Powder	Mist_Paclobutrazol 2_Powder	-1.2	0.9799	-3.3183	0.9183	FALSE
Float_Paclobutrazol 5_Powder	Mist_Paclobutrazol 5_Gel	1.7667	0.3251	-0.3517	3.885	FALSE
Float_Paclobutrazol 5_Powder	Mist_Paclobutrazol 5_Powder	-0.2667	1	-2.385	1.8517	FALSE
Mist_Control_Gel	Mist_Control_Powder	-0.1333	1	-2.2517	1.985	FALSE
Mist_Control_Gel	Mist_Daminozide 1000_Gel	-4.4667	0	-6.585	-2.3483	TRUE
Mist_Control_Gel	Mist_Daminozide 1000_Powder	-4.0333	0	-6.1517	-1.915	TRUE
Mist_Control_Gel	Mist_Daminozide 2500_Gel	-4.1333	0	-6.2517	-2.015	TRUE
Mist_Control_Gel	Mist_Daminozide 2500_Powder	-4.9	0	-7.0183	-2.7817	TRUE
Mist_Control_Gel	Mist_Daminozide 5000_Gel	-3.8	0	-5.9183	-1.6817	TRUE
Mist_Control_Gel	Mist_Daminozide 5000_Powder	-2.9333	0.0001	-5.0517	-0.815	TRUE
Mist_Control_Gel	Mist_Paclobutrazol 1_Gel	-3.4	0	-5.5183	-1.2817	TRUE
Mist_Control_Gel	Mist_Paclobutrazol 1_Powder	-3	0	-5.1183	-0.8817	TRUE
Mist_Control_Gel	Mist_Paclobutrazol 2_Gel	-4.5333	0	-6.6517	-2.415	TRUE
Mist_Control_Gel	Mist_Paclobutrazol 2_Powder	-3.9333	0	-6.0517	-1.815	TRUE
Mist_Control_Gel	Mist_Paclobutrazol 5_Gel	-0.9667	0.9997	-3.085	1.1517	FALSE
Mist_Control_Gel	Mist_Paclobutrazol 5_Powder	-3	0	-5.1183	-0.8817	TRUE
Mist_Control_Powder	Mist_Daminozide 1000_Gel	-4.3333	0	-6.4517	-2.215	TRUE
Mist_Control_Powder	Mist_Daminozide 1000_Powder	-3.9	0	-6.0183	-1.7817	TRUE
Mist_Control_Powder	Mist_Daminozide 2500_Gel	-4	0	-6.1183	-1.8817	TRUE
Mist_Control_Powder	Mist_Daminozide 2500_Powder	-4.7667	0	-6.885	-2.6483	TRUE
Mist_Control_Powder	Mist_Daminozide 5000_Gel	-3.6667	0	-5.785	-1.5483	TRUE
Mist_Control_Powder	Mist_Daminozide 5000_Powder	-2.8	0.0002	-4.9183	-0.6817	TRUE
Mist_Control_Powder	Mist_Paclobutrazol 1_Gel	-3.2667	0	-5.385	-1.1483	TRUE
Mist_Control_Powder	Mist_Paclobutrazol 1_Powder	-2.8667	0.0001	-4.985	-0.7483	TRUE
Mist_Control_Powder	Mist_Paclobutrazol 2_Gel	-4.4	0	-6.5183	-2.2817	TRUE
Mist_Control_Powder	Mist_Paclobutrazol 2_Powder	-3.8	0	-5.9183	-1.6817	TRUE
Mist_Control_Powder	Mist_Paclobutrazol 5_Gel	-0.8333	1	-2.9517	1.285	FALSE
Mist_Control_Powder	Mist_Paclobutrazol 5_Powder	-2.8667	0.0001	-4.985	-0.7483	TRUE
Mist_Daminozide 1000_Gel	Mist_Daminozide 1000_Powder	0.4333	1	-1.685	2.5517	FALSE
Mist_Daminozide 1000_Gel	Mist_Daminozide 2500_Gel	0.3333	1	-1.785	2.4517	FALSE
Mist_Daminozide 1000_Gel	Mist_Daminozide 2500_Powder	-0.4333	1	-2.5517	1.685	FALSE
Mist_Daminozide 1000_Gel	Mist_Daminozide 5000_Gel	0.6667	1	-1.4517	2.785	FALSE
Mist_Daminozide 1000_Gel	Mist_Daminozide 5000_Powder	1.5333	0.6812	-0.585	3.6517	FALSE
Mist_Daminozide 1000_Gel	Mist_Paclobutrazol 1_Gel	1.0667	0.9974	-1.0517	3.185	FALSE
Mist_Daminozide 1000_Gel	Mist_Paclobutrazol 1_Powder	1.4667	0.7764	-0.6517	3.585	FALSE
Mist_Daminozide 1000_Gel	Mist_Paclobutrazol 2_Gel	-0.0667	1	-2.185	2.0517	FALSE
Mist_Daminozide 1000_Gel	Mist_Paclobutrazol 2_Powder	0.5333	1	-1.585	2.6517	FALSE
Mist_Daminozide 1000_Gel	Mist_Paclobutrazol 5_Gel	3.5	0	1.3817	5.6183	TRUE
Mist_Daminozide 1000_Gel	Mist_Paclobutrazol 5_Powder	1.4667	0.7764	-0.6517	3.585	FALSE
Mist_Daminozide 1000_Powder	Mist_Daminozide 2500_Gel	-0.1	1	-2.2183	2.0183	FALSE
Mist_Daminozide 1000_Powder	Mist_Daminozide 2500_Powder	-0.8667	1	-2.985	1.2517	FALSE
Mist_Daminozide 1000_Powder	Mist_Daminozide 5000_Gel	0.2333	1	-1.885	2.3517	FALSE
Mist_Daminozide 1000_Powder	Mist_Daminozide 5000_Powder	1.1	0.9954	-1.0183	3.2183	FALSE
Mist_Daminozide 1000_Powder	Mist_Paclobutrazol 1_Gel	0.6333	1	-1.485	2.7517	FALSE
Mist_Daminozide 1000_Powder	Mist_Paclobutrazol 1_Powder	1.0333	0.9986	-1.085	3.1517	FALSE
Mist_Daminozide 1000_Powder	Mist_Paclobutrazol 2_Gel	-0.5	1	-2.6183	1.6183	FALSE
Mist_Daminozide 1000_Powder	Mist_Paclobutrazol 2_Powder	0.1	1	-2.0183	2.2183	FALSE
Mist_Daminozide 1000_Powder	Mist_Paclobutrazol 5_Gel	3.0667	0	0.9483	5.185	TRUE
Mist_Daminozide 1000_Powder	Mist_Paclobutrazol 5_Powder	1.0333	0.9986	-1.085	3.1517	FALSE
Mist_Daminozide 2500_Gel	Mist_Daminozide 2500_Powder	-0.7667	1	-2.885	1.3517	FALSE
Mist_Daminozide 2500_Gel	Mist_Daminozide 5000_Gel	0.3333	1	-1.785	2.4517	FALSE
Mist_Daminozide 2500_Gel	Mist_Daminozide 5000_Powder	1.2	0.9799	-0.9183	3.3183	FALSE
Mist_Daminozide 2500_Gel	Mist_Paclobutrazol 1_Gel	0.7333	1	-1.385	2.8517	FALSE
Mist_Daminozide 2500_Gel	Mist_Paclobutrazol 1_Powder	1.1333	0.9921	-0.985	3.2517	FALSE
Mist_Daminozide 2500_Gel	Mist_Paclobutrazol 2_Gel	-0.4	1	-2.5183	1.7183	FALSE
Mist_Daminozide 2500_Gel	Mist_Paclobutrazol 2_Powder	0.2	1	-1.9183	2.3183	FALSE
Mist_Daminozide 2500_Gel	Mist_Paclobutrazol 5_Gel	3.1667	0	1.0483	5.285	TRUE
Mist_Daminozide 2500_Gel	Mist_Paclobutrazol 5_Powder	1.1333	0.9921	-0.985	3.2517	FALSE
Mist_Daminozide 2500_Powder	Mist_Daminozide 5000_Gel	1.1	0.9954	-1.0183	3.2183	FALSE
Mist_Daminozide 2500_Powder	Mist_Daminozide 5000_Powder	1.9667	0.1239	-0.1517	4.085	FALSE
Mist_Daminozide 2500_Powder	Mist_Paclobutrazol 1_Gel	1.5	0.7304	-0.6183	3.6183	FALSE
Mist_Daminozide 2500_Powder	Mist_Paclobutrazol 1_Powder	1.9	0.1763	-0.2183	4.0183	FALSE
Mist_Daminozide 2500_Powder	Mist_Paclobutrazol 2_Gel	0.3667	1	-1.7517	2.485	FALSE
Mist_Daminozide 2500_Powder	Mist_Paclobutrazol 2_Powder	0.9667	0.9997	-1.1517	3.085	FALSE
Mist_Daminozide 2500_Powder	Mist_Paclobutrazol 5_Gel	3.9333	0	1.815	6.0517	TRUE
Mist_Daminozide 2500_Powder	Mist_Paclobutrazol 5_Powder	1.9	0.1763	-0.2183	4.0183	FALSE
Mist_Daminozide 5000_Gel	Mist_Daminozide 5000_Powder	0.8667	1	-1.2517	2.985	FALSE
Mist_Daminozide 5000_Gel	Mist_Paclobutrazol 1_Gel	0.4	1	-1.7183	2.5183	FALSE
Mist_Daminozide 5000_Gel	Mist_Paclobutrazol 1_Powder	0.8	1	-1.3183	2.9183	FALSE
Mist_Daminozide 5000_Gel	Mist_Paclobutrazol 2_Gel	-0.7333	1	-2.8517	1.385	FALSE
Mist_Daminozide 5000_Gel	Mist_Paclobutrazol 2_Powder	-0.1333	1	-2.2517	1.985	FALSE
Mist_Daminozide 5000_Gel	Mist_Paclobutrazol 5_Gel	2.8333	0.0001	0.715	4.9517	TRUE
Mist_Daminozide 5000_Gel	Mist_Paclobutrazol 5_Powder	0.8	1	-1.3183	2.9183	FALSE
Mist_Daminozide 5000_Powder	Mist_Paclobutrazol 1_Gel	-0.4667	1	-2.585	1.6517	FALSE
Mist_Daminozide 5000_Powder	Mist_Paclobutrazol 1_Powder	-0.0667	1	-2.185	2.0517	FALSE
Mist_Daminozide 5000_Powder	Mist_Paclobutrazol 2_Gel	-1.6	0.5768	-3.7183	0.5183	FALSE
Mist_Daminozide 5000_Powder	Mist_Paclobutrazol 2_Powder	-1	0.9993	-3.1183	1.1183	FALSE
Mist_Daminozide 5000_Powder	Mist_Paclobutrazol 5_Gel	1.9667	0.1239	-0.1517	4.085	FALSE
Mist_Daminozide 5000_Powder	Mist_Paclobutrazol 5_Powder	-0.0667	1	-2.185	2.0517	FALSE
Mist_Paclobutrazol 1_Gel	Mist_Paclobutrazol 1_Powder	0.4	1	-1.7183	2.5183	FALSE
Mist_Paclobutrazol 1_Gel	Mist_Paclobutrazol 2_Gel	-1.1333	0.9921	-3.2517	0.985	FALSE
Mist_Paclobutrazol 1_Gel	Mist_Paclobutrazol 2_Powder	-0.5333	1	-2.6517	1.585	FALSE
Mist_Paclobutrazol 1_Gel	Mist_Paclobutrazol 5_Gel	2.4333	0.0051	0.315	4.5517	TRUE
Mist_Paclobutrazol 1_Gel	Mist_Paclobutrazol 5_Powder	0.4	1	-1.7183	2.5183	FALSE
Mist_Paclobutrazol 1_Powder	Mist_Paclobutrazol 2_Gel	-1.5333	0.6812	-3.6517	0.585	FALSE
Mist_Paclobutrazol 1_Powder	Mist_Paclobutrazol 2_Powder	-0.9333	0.9998	-3.0517	1.185	FALSE
Mist_Paclobutrazol 1_Powder	Mist_Paclobutrazol 5_Gel	2.0333	0.0846	-0.085	4.1517	FALSE
Mist_Paclobutrazol 1_Powder	Mist_Paclobutrazol 5_Powder	0	1	-2.1183	2.1183	FALSE
Mist_Paclobutrazol 2_Gel	Mist_Paclobutrazol 2_Powder	0.6	1	-1.5183	2.7183	FALSE
Mist_Paclobutrazol 2_Gel	Mist_Paclobutrazol 5_Gel	3.5667	0	1.4483	5.685	TRUE
Mist_Paclobutrazol 2_Gel	Mist_Paclobutrazol 5_Powder	1.5333	0.6812	-0.585	3.6517	FALSE
Mist_Paclobutrazol 2_Powder	Mist_Paclobutrazol 5_Gel	2.9667	0	0.8483	5.085	TRUE
Mist_Paclobutrazol 2_Powder	Mist_Paclobutrazol 5_Powder	0.9333	0.9998	-1.185	3.0517	FALSE
Mist_Paclobutrazol 5_Gel	Mist_Paclobutrazol 5_Powder	-2.0333	0.0846	-4.1517	0.085	FALSE

## Sheet: Root_Branch_Tukey
group1	group2	meandiff	p-adj	lower	upper	reject
Aeroponics_Control_Gel	Aeroponics_Control_Powder	11	0	5.3484	16.6516	TRUE
Aeroponics_Control_Gel	Aeroponics_Daminozide 1000_Gel	4.3333	0.5381	-1.3183	9.985	FALSE
Aeroponics_Control_Gel	Aeroponics_Daminozide 1000_Powder	12.6333	0	6.9817	18.285	TRUE
Aeroponics_Control_Gel	Aeroponics_Daminozide 2500_Gel	2.0333	1	-3.6183	7.685	FALSE
Aeroponics_Control_Gel	Aeroponics_Daminozide 2500_Powder	8.7333	0	3.0817	14.385	TRUE
Aeroponics_Control_Gel	Aeroponics_Daminozide 5000_Gel	2.5667	0.9997	-3.085	8.2183	FALSE
Aeroponics_Control_Gel	Aeroponics_Daminozide 5000_Powder	3.6333	0.8926	-2.0183	9.285	FALSE
Aeroponics_Control_Gel	Aeroponics_Paclobutrazol 1_Gel	19.1667	0	13.515	24.8183	TRUE
Aeroponics_Control_Gel	Aeroponics_Paclobutrazol 1_Powder	11.4	0	5.7484	17.0516	TRUE
Aeroponics_Control_Gel	Aeroponics_Paclobutrazol 2_Gel	24.7333	0	19.0817	30.385	TRUE
Aeroponics_Control_Gel	Aeroponics_Paclobutrazol 2_Powder	9	0	3.3484	14.6516	TRUE
Aeroponics_Control_Gel	Aeroponics_Paclobutrazol 5_Gel	17.4	0	11.7484	23.0516	TRUE
Aeroponics_Control_Gel	Aeroponics_Paclobutrazol 5_Powder	-5.6667	0.0482	-11.3183	-0.015	TRUE
Aeroponics_Control_Gel	Float_Control_Gel	2.9	0.9963	-2.7516	8.5516	FALSE
Aeroponics_Control_Gel	Float_Control_Powder	8	0	2.3484	13.6516	TRUE
Aeroponics_Control_Gel	Float_Daminozide 1000_Gel	7.8333	0.0001	2.1817	13.485	TRUE
Aeroponics_Control_Gel	Float_Daminozide 1000_Powder	11.6	0	5.9484	17.2516	TRUE
Aeroponics_Control_Gel	Float_Daminozide 2500_Gel	0.9	1	-4.7516	6.5516	FALSE
Aeroponics_Control_Gel	Float_Daminozide 2500_Powder	9.3	0	3.6484	14.9516	TRUE
Aeroponics_Control_Gel	Float_Daminozide 5000_Gel	18	0	12.3484	23.6516	TRUE
Aeroponics_Control_Gel	Float_Daminozide 5000_Powder	2.8	0.9981	-2.8516	8.4516	FALSE
Aeroponics_Control_Gel	Float_Paclobutrazol 1_Gel	26.5667	0	20.915	32.2183	TRUE
Aeroponics_Control_Gel	Float_Paclobutrazol 1_Powder	15.2333	0	9.5817	20.885	TRUE
Aeroponics_Control_Gel	Float_Paclobutrazol 2_Gel	-5.1667	0.1458	-10.8183	0.485	FALSE
Aeroponics_Control_Gel	Float_Paclobutrazol 2_Powder	7.4333	0.0002	1.7817	13.085	TRUE
Aeroponics_Control_Gel	Float_Paclobutrazol 5_Gel	-3.7667	0.8432	-9.4183	1.885	FALSE
Aeroponics_Control_Gel	Float_Paclobutrazol 5_Powder	-6.8	0.002	-12.4516	-1.1484	TRUE
Aeroponics_Control_Gel	Mist_Control_Gel	-1.0667	1	-6.7183	4.585	FALSE
Aeroponics_Control_Gel	Mist_Control_Powder	8.4333	0	2.7817	14.085	TRUE
Aeroponics_Control_Gel	Mist_Daminozide 1000_Gel	4.9	0.2396	-0.7516	10.5516	FALSE
Aeroponics_Control_Gel	Mist_Daminozide 1000_Powder	14.6	0	8.9484	20.2516	TRUE
Aeroponics_Control_Gel	Mist_Daminozide 2500_Gel	2.0333	1	-3.6183	7.685	FALSE
Aeroponics_Control_Gel	Mist_Daminozide 2500_Powder	7.4667	0.0002	1.815	13.1183	TRUE
Aeroponics_Control_Gel	Mist_Daminozide 5000_Gel	17.4667	0	11.815	23.1183	TRUE
Aeroponics_Control_Gel	Mist_Daminozide 5000_Powder	1.4333	1	-4.2183	7.085	FALSE
Aeroponics_Control_Gel	Mist_Paclobutrazol 1_Gel	26.8333	0	21.1817	32.485	TRUE
Aeroponics_Control_Gel	Mist_Paclobutrazol 1_Powder	13.9	0	8.2484	19.5516	TRUE
Aeroponics_Control_Gel	Mist_Paclobutrazol 2_Gel	-5.8	0.0347	-11.4516	-0.1484	TRUE
Aeroponics_Control_Gel	Mist_Paclobutrazol 2_Powder	4.1667	0.6374	-1.485	9.8183	FALSE
Aeroponics_Control_Gel	Mist_Paclobutrazol 5_Gel	-3.3333	0.9637	-8.985	2.3183	FALSE
Aeroponics_Control_Gel	Mist_Paclobutrazol 5_Powder	-6.6	0.0037	-12.2516	-0.9484	TRUE
Aeroponics_Control_Powder	Aeroponics_Daminozide 1000_Gel	-6.6667	0.003	-12.3183	-1.015	TRUE
Aeroponics_Control_Powder	Aeroponics_Daminozide 1000_Powder	1.6333	1	-4.0183	7.285	FALSE
Aeroponics_Control_Powder	Aeroponics_Daminozide 2500_Gel	-8.9667	0	-14.6183	-3.315	TRUE
Aeroponics_Control_Powder	Aeroponics_Daminozide 2500_Powder	-2.2667	1	-7.9183	3.385	FALSE
Aeroponics_Control_Powder	Aeroponics_Daminozide 5000_Gel	-8.4333	0	-14.085	-2.7817	TRUE
Aeroponics_Control_Powder	Aeroponics_Daminozide 5000_Powder	-7.3667	0.0003	-13.0183	-1.715	TRUE
Aeroponics_Control_Powder	Aeroponics_Paclobutrazol 1_Gel	8.1667	0	2.515	13.8183	TRUE
Aeroponics_Control_Powder	Aeroponics_Paclobutrazol 1_Powder	0.4	1	-5.2516	6.0516	FALSE
Aeroponics_Control_Powder	Aeroponics_Paclobutrazol 2_Gel	13.7333	0	8.0817	19.385	TRUE
Aeroponics_Control_Powder	Aeroponics_Paclobutrazol 2_Powder	-2	1	-7.6516	3.6516	FALSE
Aeroponics_Control_Powder	Aeroponics_Paclobutrazol 5_Gel	6.4	0.0067	0.7484	12.0516	TRUE
Aeroponics_Control_Powder	Aeroponics_Paclobutrazol 5_Powder	-16.6667	0	-22.3183	-11.015	TRUE
Aeroponics_Control_Powder	Float_Control_Gel	-8.1	0	-13.7516	-2.4484	TRUE
Aeroponics_Control_Powder	Float_Control_Powder	-3	0.9931	-8.6516	2.6516	FALSE
Aeroponics_Control_Powder	Float_Daminozide 1000_Gel	-3.1667	0.9831	-8.8183	2.485	FALSE
Aeroponics_Control_Powder	Float_Daminozide 1000_Powder	0.6	1	-5.0516	6.2516	FALSE
Aeroponics_Control_Powder	Float_Daminozide 2500_Gel	-10.1	0	-15.7516	-4.4484	TRUE
Aeroponics_Control_Powder	Float_Daminozide 2500_Powder	-1.7	1	-7.3516	3.9516	FALSE
Aeroponics_Control_Powder	Float_Daminozide 5000_Gel	7	0.001	1.3484	12.6516	TRUE
Aeroponics_Control_Powder	Float_Daminozide 5000_Powder	-8.2	0	-13.8516	-2.5484	TRUE
Aeroponics_Control_Powder	Float_Paclobutrazol 1_Gel	15.5667	0	9.915	21.2183	TRUE
Aeroponics_Control_Powder	Float_Paclobutrazol 1_Powder	4.2333	0.5979	-1.4183	9.885	FALSE
Aeroponics_Control_Powder	Float_Paclobutrazol 2_Gel	-16.1667	0	-21.8183	-10.515	TRUE
Aeroponics_Control_Powder	Float_Paclobutrazol 2_Powder	-3.5667	0.9131	-9.2183	2.085	FALSE
Aeroponics_Control_Powder	Float_Paclobutrazol 5_Gel	-14.7667	0	-20.4183	-9.115	TRUE
Aeroponics_Control_Powder	Float_Paclobutrazol 5_Powder	-17.8	0	-23.4516	-12.1484	TRUE
Aeroponics_Control_Powder	Mist_Control_Gel	-12.0667	0	-17.7183	-6.415	TRUE
Aeroponics_Control_Powder	Mist_Control_Powder	-2.5667	0.9997	-8.2183	3.085	FALSE
Aeroponics_Control_Powder	Mist_Daminozide 1000_Gel	-6.1	0.0157	-11.7516	-0.4484	TRUE
Aeroponics_Control_Powder	Mist_Daminozide 1000_Powder	3.6	0.9032	-2.0516	9.2516	FALSE
Aeroponics_Control_Powder	Mist_Daminozide 2500_Gel	-8.9667	0	-14.6183	-3.315	TRUE
Aeroponics_Control_Powder	Mist_Daminozide 2500_Powder	-3.5333	0.9223	-9.185	2.1183	FALSE
Aeroponics_Control_Powder	Mist_Daminozide 5000_Gel	6.4667	0.0055	0.815	12.1183	TRUE
Aeroponics_Control_Powder	Mist_Daminozide 5000_Powder	-9.5667	0	-15.2183	-3.915	TRUE
Aeroponics_Control_Powder	Mist_Paclobutrazol 1_Gel	15.8333	0	10.1817	21.485	TRUE
Aeroponics_Control_Powder	Mist_Paclobutrazol 1_Powder	2.9	0.9963	-2.7516	8.5516	FALSE
Aeroponics_Control_Powder	Mist_Paclobutrazol 2_Gel	-16.8	0	-22.4516	-11.1484	TRUE
Aeroponics_Control_Powder	Mist_Paclobutrazol 2_Powder	-6.8333	0.0018	-12.485	-1.1817	TRUE
Aeroponics_Control_Powder	Mist_Paclobutrazol 5_Gel	-14.3333	0	-19.985	-8.6817	TRUE
Aeroponics_Control_Powder	Mist_Paclobutrazol 5_Powder	-17.6	0	-23.2516	-11.9484	TRUE
Aeroponics_Daminozide 1000_Gel	Aeroponics_Daminozide 1000_Powder	8.3	0	2.6484	13.9516	TRUE
Aeroponics_Daminozide 1000_Gel	Aeroponics_Daminozide 2500_Gel	-2.3	1	-7.9516	3.3516	FALSE
Aeroponics_Daminozide 1000_Gel	Aeroponics_Daminozide 2500_Powder	4.4	0.4984	-1.2516	10.0516	FALSE
Aeroponics_Daminozide 1000_Gel	Aeroponics_Daminozide 5000_Gel	-1.7667	1	-7.4183	3.885	FALSE
Aeroponics_Daminozide 1000_Gel	Aeroponics_Daminozide 5000_Powder	-0.7	1	-6.3516	4.9516	FALSE
Aeroponics_Daminozide 1000_Gel	Aeroponics_Paclobutrazol 1_Gel	14.8333	0	9.1817	20.485	TRUE
Aeroponics_Daminozide 1000_Gel	Aeroponics_Paclobutrazol 1_Powder	7.0667	0.0008	1.415	12.7183	TRUE
Aeroponics_Daminozide 1000_Gel	Aeroponics_Paclobutrazol 2_Gel	20.4	0	14.7484	26.0516	TRUE
Aeroponics_Daminozide 1000_Gel	Aeroponics_Paclobutrazol 2_Powder	4.6667	0.3489	-0.985	10.3183	FALSE
Aeroponics_Daminozide 1000_Gel	Aeroponics_Paclobutrazol 5_Gel	13.0667	0	7.415	18.7183	TRUE
Aeroponics_Daminozide 1000_Gel	Aeroponics_Paclobutrazol 5_Powder	-10	0	-15.6516	-4.3484	TRUE
Aeroponics_Daminozide 1000_Gel	Float_Control_Gel	-1.4333	1	-7.085	4.2183	FALSE
Aeroponics_Daminozide 1000_Gel	Float_Control_Powder	3.6667	0.8813	-1.985	9.3183	FALSE
Aeroponics_Daminozide 1000_Gel	Float_Daminozide 1000_Gel	3.5	0.9308	-2.1516	9.1516	FALSE
Aeroponics_Daminozide 1000_Gel	Float_Daminozide 1000_Powder	7.2667	0.0004	1.615	12.9183	TRUE
Aeroponics_Daminozide 1000_Gel	Float_Daminozide 2500_Gel	-3.4333	0.9458	-9.085	2.2183	FALSE
Aeroponics_Daminozide 1000_Gel	Float_Daminozide 2500_Powder	4.9667	0.213	-0.685	10.6183	FALSE
Aeroponics_Daminozide 1000_Gel	Float_Daminozide 5000_Gel	13.6667	0	8.015	19.3183	TRUE
Aeroponics_Daminozide 1000_Gel	Float_Daminozide 5000_Powder	-1.5333	1	-7.185	4.1183	FALSE
Aeroponics_Daminozide 1000_Gel	Float_Paclobutrazol 1_Gel	22.2333	0	16.5817	27.885	TRUE
Aeroponics_Daminozide 1000_Gel	Float_Paclobutrazol 1_Powder	10.9	0	5.2484	16.5516	TRUE
Aeroponics_Daminozide 1000_Gel	Float_Paclobutrazol 2_Gel	-9.5	0	-15.1516	-3.8484	TRUE
Aeroponics_Daminozide 1000_Gel	Float_Paclobutrazol 2_Powder	3.1	0.988	-2.5516	8.7516	FALSE
Aeroponics_Daminozide 1000_Gel	Float_Paclobutrazol 5_Gel	-8.1	0	-13.7516	-2.4484	TRUE
Aeroponics_Daminozide 1000_Gel	Float_Paclobutrazol 5_Powder	-11.1333	0	-16.785	-5.4817	TRUE
Aeroponics_Daminozide 1000_Gel	Mist_Control_Gel	-5.4	0.0894	-11.0516	0.2516	FALSE
Aeroponics_Daminozide 1000_Gel	Mist_Control_Powder	4.1	0.676	-1.5516	9.7516	FALSE
Aeroponics_Daminozide 1000_Gel	Mist_Daminozide 1000_Gel	0.5667	1	-5.085	6.2183	FALSE
Aeroponics_Daminozide 1000_Gel	Mist_Daminozide 1000_Powder	10.2667	0	4.615	15.9183	TRUE
Aeroponics_Daminozide 1000_Gel	Mist_Daminozide 2500_Gel	-2.3	1	-7.9516	3.3516	FALSE
Aeroponics_Daminozide 1000_Gel	Mist_Daminozide 2500_Powder	3.1333	0.9857	-2.5183	8.785	FALSE
Aeroponics_Daminozide 1000_Gel	Mist_Daminozide 5000_Gel	13.1333	0	7.4817	18.785	TRUE
Aeroponics_Daminozide 1000_Gel	Mist_Daminozide 5000_Powder	-2.9	0.9963	-8.5516	2.7516	FALSE
Aeroponics_Daminozide 1000_Gel	Mist_Paclobutrazol 1_Gel	22.5	0	16.8484	28.1516	TRUE
Aeroponics_Daminozide 1000_Gel	Mist_Paclobutrazol 1_Powder	9.5667	0	3.915	15.2183	TRUE
Aeroponics_Daminozide 1000_Gel	Mist_Paclobutrazol 2_Gel	-10.1333	0	-15.785	-4.4817	TRUE
Aeroponics_Daminozide 1000_Gel	Mist_Paclobutrazol 2_Powder	-0.1667	1	-5.8183	5.485	FALSE
Aeroponics_Daminozide 1000_Gel	Mist_Paclobutrazol 5_Gel	-7.6667	0.0001	-13.3183	-2.015	TRUE
Aeroponics_Daminozide 1000_Gel	Mist_Paclobutrazol 5_Powder	-10.9333	0	-16.585	-5.2817	TRUE
Aeroponics_Daminozide 1000_Powder	Aeroponics_Daminozide 2500_Gel	-10.6	0	-16.2516	-4.9484	TRUE
Aeroponics_Daminozide 1000_Powder	Aeroponics_Daminozide 2500_Powder	-3.9	0.7828	-9.5516	1.7516	FALSE
Aeroponics_Daminozide 1000_Powder	Aeroponics_Daminozide 5000_Gel	-10.0667	0	-15.7183	-4.415	TRUE
Aeroponics_Daminozide 1000_Powder	Aeroponics_Daminozide 5000_Powder	-9	0	-14.6516	-3.3484	TRUE
Aeroponics_Daminozide 1000_Powder	Aeroponics_Paclobutrazol 1_Gel	6.5333	0.0045	0.8817	12.185	TRUE
Aeroponics_Daminozide 1000_Powder	Aeroponics_Paclobutrazol 1_Powder	-1.2333	1	-6.885	4.4183	FALSE
Aeroponics_Daminozide 1000_Powder	Aeroponics_Paclobutrazol 2_Gel	12.1	0	6.4484	17.7516	TRUE
Aeroponics_Daminozide 1000_Powder	Aeroponics_Paclobutrazol 2_Powder	-3.6333	0.8926	-9.285	2.0183	FALSE
Aeroponics_Daminozide 1000_Powder	Aeroponics_Paclobutrazol 5_Gel	4.7667	0.2991	-0.885	10.4183	FALSE
Aeroponics_Daminozide 1000_Powder	Aeroponics_Paclobutrazol 5_Powder	-18.3	0	-23.9516	-12.6484	TRUE
Aeroponics_Daminozide 1000_Powder	Float_Control_Gel	-9.7333	0	-15.385	-4.0817	TRUE
Aeroponics_Daminozide 1000_Powder	Float_Control_Powder	-4.6333	0.3664	-10.285	1.0183	FALSE
Aeroponics_Daminozide 1000_Powder	Float_Daminozide 1000_Gel	-4.8	0.2835	-10.4516	0.8516	FALSE
Aeroponics_Daminozide 1000_Powder	Float_Daminozide 1000_Powder	-1.0333	1	-6.685	4.6183	FALSE
Aeroponics_Daminozide 1000_Powder	Float_Daminozide 2500_Gel	-11.7333	0	-17.385	-6.0817	TRUE
Aeroponics_Daminozide 1000_Powder	Float_Daminozide 2500_Powder	-3.3333	0.9637	-8.985	2.3183	FALSE
Aeroponics_Daminozide 1000_Powder	Float_Daminozide 5000_Gel	5.3667	0.0961	-0.285	11.0183	FALSE
Aeroponics_Daminozide 1000_Powder	Float_Daminozide 5000_Powder	-9.8333	0	-15.485	-4.1817	TRUE
Aeroponics_Daminozide 1000_Powder	Float_Paclobutrazol 1_Gel	13.9333	0	8.2817	19.585	TRUE
Aeroponics_Daminozide 1000_Powder	Float_Paclobutrazol 1_Powder	2.6	0.9996	-3.0516	8.2516	FALSE
Aeroponics_Daminozide 1000_Powder	Float_Paclobutrazol 2_Gel	-17.8	0	-23.4516	-12.1484	TRUE
Aeroponics_Daminozide 1000_Powder	Float_Paclobutrazol 2_Powder	-5.2	0.1364	-10.8516	0.4516	FALSE
Aeroponics_Daminozide 1000_Powder	Float_Paclobutrazol 5_Gel	-16.4	0	-22.0516	-10.7484	TRUE
Aeroponics_Daminozide 1000_Powder	Float_Paclobutrazol 5_Powder	-19.4333	0	-25.085	-13.7817	TRUE
Aeroponics_Daminozide 1000_Powder	Mist_Control_Gel	-13.7	0	-19.3516	-8.0484	TRUE
Aeroponics_Daminozide 1000_Powder	Mist_Control_Powder	-4.2	0.6177	-9.8516	1.4516	FALSE
Aeroponics_Daminozide 1000_Powder	Mist_Daminozide 1000_Gel	-7.7333	0.0001	-13.385	-2.0817	TRUE
Aeroponics_Daminozide 1000_Powder	Mist_Daminozide 1000_Powder	1.9667	1	-3.685	7.6183	FALSE
Aeroponics_Daminozide 1000_Powder	Mist_Daminozide 2500_Gel	-10.6	0	-16.2516	-4.9484	TRUE
Aeroponics_Daminozide 1000_Powder	Mist_Daminozide 2500_Powder	-5.1667	0.1458	-10.8183	0.485	FALSE
Aeroponics_Daminozide 1000_Powder	Mist_Daminozide 5000_Gel	4.8333	0.2684	-0.8183	10.485	FALSE
Aeroponics_Daminozide 1000_Powder	Mist_Daminozide 5000_Powder	-11.2	0	-16.8516	-5.5484	TRUE
Aeroponics_Daminozide 1000_Powder	Mist_Paclobutrazol 1_Gel	14.2	0	8.5484	19.8516	TRUE
Aeroponics_Daminozide 1000_Powder	Mist_Paclobutrazol 1_Powder	1.2667	1	-4.385	6.9183	FALSE
Aeroponics_Daminozide 1000_Powder	Mist_Paclobutrazol 2_Gel	-18.4333	0	-24.085	-12.7817	TRUE
Aeroponics_Daminozide 1000_Powder	Mist_Paclobutrazol 2_Powder	-8.4667	0	-14.1183	-2.815	TRUE
Aeroponics_Daminozide 1000_Powder	Mist_Paclobutrazol 5_Gel	-15.9667	0	-21.6183	-10.315	TRUE
Aeroponics_Daminozide 1000_Powder	Mist_Paclobutrazol 5_Powder	-19.2333	0	-24.885	-13.5817	TRUE
Aeroponics_Daminozide 2500_Gel	Aeroponics_Daminozide 2500_Powder	6.7	0.0027	1.0484	12.3516	TRUE
Aeroponics_Daminozide 2500_Gel	Aeroponics_Daminozide 5000_Gel	0.5333	1	-5.1183	6.185	FALSE
Aeroponics_Daminozide 2500_Gel	Aeroponics_Daminozide 5000_Powder	1.6	1	-4.0516	7.2516	FALSE
Aeroponics_Daminozide 2500_Gel	Aeroponics_Paclobutrazol 1_Gel	17.1333	0	11.4817	22.785	TRUE
Aeroponics_Daminozide 2500_Gel	Aeroponics_Paclobutrazol 1_Powder	9.3667	0	3.715	15.0183	TRUE
Aeroponics_Daminozide 2500_Gel	Aeroponics_Paclobutrazol 2_Gel	22.7	0	17.0484	28.3516	TRUE
Aeroponics_Daminozide 2500_Gel	Aeroponics_Paclobutrazol 2_Powder	6.9667	0.0011	1.315	12.6183	TRUE
Aeroponics_Daminozide 2500_Gel	Aeroponics_Paclobutrazol 5_Gel	15.3667	0	9.715	21.0183	TRUE
Aeroponics_Daminozide 2500_Gel	Aeroponics_Paclobutrazol 5_Powder	-7.7	0.0001	-13.3516	-2.0484	TRUE
Aeroponics_Daminozide 2500_Gel	Float_Control_Gel	0.8667	1	-4.785	6.5183	FALSE
Aeroponics_Daminozide 2500_Gel	Float_Control_Powder	5.9667	0.0225	0.315	11.6183	TRUE
Aeroponics_Daminozide 2500_Gel	Float_Daminozide 1000_Gel	5.8	0.0347	0.1484	11.4516	TRUE
Aeroponics_Daminozide 2500_Gel	Float_Daminozide 1000_Powder	9.5667	0	3.915	15.2183	TRUE
Aeroponics_Daminozide 2500_Gel	Float_Daminozide 2500_Gel	-1.1333	1	-6.785	4.5183	FALSE
Aeroponics_Daminozide 2500_Gel	Float_Daminozide 2500_Powder	7.2667	0.0004	1.615	12.9183	TRUE
Aeroponics_Daminozide 2500_Gel	Float_Daminozide 5000_Gel	15.9667	0	10.315	21.6183	TRUE
Aeroponics_Daminozide 2500_Gel	Float_Daminozide 5000_Powder	0.7667	1	-4.885	6.4183	FALSE
Aeroponics_Daminozide 2500_Gel	Float_Paclobutrazol 1_Gel	24.5333	0	18.8817	30.185	TRUE
Aeroponics_Daminozide 2500_Gel	Float_Paclobutrazol 1_Powder	13.2	0	7.5484	18.8516	TRUE
Aeroponics_Daminozide 2500_Gel	Float_Paclobutrazol 2_Gel	-7.2	0.0005	-12.8516	-1.5484	TRUE
Aeroponics_Daminozide 2500_Gel	Float_Paclobutrazol 2_Powder	5.4	0.0894	-0.2516	11.0516	FALSE
Aeroponics_Daminozide 2500_Gel	Float_Paclobutrazol 5_Gel	-5.8	0.0347	-11.4516	-0.1484	TRUE
Aeroponics_Daminozide 2500_Gel	Float_Paclobutrazol 5_Powder	-8.8333	0	-14.485	-3.1817	TRUE
Aeroponics_Daminozide 2500_Gel	Mist_Control_Gel	-3.1	0.988	-8.7516	2.5516	FALSE
Aeroponics_Daminozide 2500_Gel	Mist_Control_Powder	6.4	0.0067	0.7484	12.0516	TRUE
Aeroponics_Daminozide 2500_Gel	Mist_Daminozide 1000_Gel	2.8667	0.997	-2.785	8.5183	FALSE
Aeroponics_Daminozide 2500_Gel	Mist_Daminozide 1000_Powder	12.5667	0	6.915	18.2183	TRUE
Aeroponics_Daminozide 2500_Gel	Mist_Daminozide 2500_Gel	0	1	-5.6516	5.6516	FALSE
Aeroponics_Daminozide 2500_Gel	Mist_Daminozide 2500_Powder	5.4333	0.083	-0.2183	11.085	FALSE
Aeroponics_Daminozide 2500_Gel	Mist_Daminozide 5000_Gel	15.4333	0	9.7817	21.085	TRUE
Aeroponics_Daminozide 2500_Gel	Mist_Daminozide 5000_Powder	-0.6	1	-6.2516	5.0516	FALSE
Aeroponics_Daminozide 2500_Gel	Mist_Paclobutrazol 1_Gel	24.8	0	19.1484	30.4516	TRUE
Aeroponics_Daminozide 2500_Gel	Mist_Paclobutrazol 1_Powder	11.8667	0	6.215	17.5183	TRUE
Aeroponics_Daminozide 2500_Gel	Mist_Paclobutrazol 2_Gel	-7.8333	0.0001	-13.485	-2.1817	TRUE
Aeroponics_Daminozide 2500_Gel	Mist_Paclobutrazol 2_Powder	2.1333	1	-3.5183	7.785	FALSE
Aeroponics_Daminozide 2500_Gel	Mist_Paclobutrazol 5_Gel	-5.3667	0.0961	-11.0183	0.285	FALSE
Aeroponics_Daminozide 2500_Gel	Mist_Paclobutrazol 5_Powder	-8.6333	0	-14.285	-2.9817	TRUE
Aeroponics_Daminozide 2500_Powder	Aeroponics_Daminozide 5000_Gel	-6.1667	0.0131	-11.8183	-0.515	TRUE
Aeroponics_Daminozide 2500_Powder	Aeroponics_Daminozide 5000_Powder	-5.1	0.1662	-10.7516	0.5516	FALSE
Aeroponics_Daminozide 2500_Powder	Aeroponics_Paclobutrazol 1_Gel	10.4333	0	4.7817	16.085	TRUE
Aeroponics_Daminozide 2500_Powder	Aeroponics_Paclobutrazol 1_Powder	2.6667	0.9993	-2.985	8.3183	FALSE
Aeroponics_Daminozide 2500_Powder	Aeroponics_Paclobutrazol 2_Gel	16	0	10.3484	21.6516	TRUE
Aeroponics_Daminozide 2500_Powder	Aeroponics_Paclobutrazol 2_Powder	0.2667	1	-5.385	5.9183	FALSE
Aeroponics_Daminozide 2500_Powder	Aeroponics_Paclobutrazol 5_Gel	8.6667	0	3.015	14.3183	TRUE
Aeroponics_Daminozide 2500_Powder	Aeroponics_Paclobutrazol 5_Powder	-14.4	0	-20.0516	-8.7484	TRUE
Aeroponics_Daminozide 2500_Powder	Float_Control_Gel	-5.8333	0.0319	-11.485	-0.1817	TRUE
Aeroponics_Daminozide 2500_Powder	Float_Control_Powder	-0.7333	1	-6.385	4.9183	FALSE
Aeroponics_Daminozide 2500_Powder	Float_Daminozide 1000_Gel	-0.9	1	-6.5516	4.7516	FALSE
Aeroponics_Daminozide 2500_Powder	Float_Daminozide 1000_Powder	2.8667	0.997	-2.785	8.5183	FALSE
Aeroponics_Daminozide 2500_Powder	Float_Daminozide 2500_Gel	-7.8333	0.0001	-13.485	-2.1817	TRUE
Aeroponics_Daminozide 2500_Powder	Float_Daminozide 2500_Powder	0.5667	1	-5.085	6.2183	FALSE
Aeroponics_Daminozide 2500_Powder	Float_Daminozide 5000_Gel	9.2667	0	3.615	14.9183	TRUE
Aeroponics_Daminozide 2500_Powder	Float_Daminozide 5000_Powder	-5.9333	0.0246	-11.585	-0.2817	TRUE
Aeroponics_Daminozide 2500_Powder	Float_Paclobutrazol 1_Gel	17.8333	0	12.1817	23.485	TRUE
Aeroponics_Daminozide 2500_Powder	Float_Paclobutrazol 1_Powder	6.5	0.005	0.8484	12.1516	TRUE
Aeroponics_Daminozide 2500_Powder	Float_Paclobutrazol 2_Gel	-13.9	0	-19.5516	-8.2484	TRUE
Aeroponics_Daminozide 2500_Powder	Float_Paclobutrazol 2_Powder	-1.3	1	-6.9516	4.3516	FALSE
Aeroponics_Daminozide 2500_Powder	Float_Paclobutrazol 5_Gel	-12.5	0	-18.1516	-6.8484	TRUE
Aeroponics_Daminozide 2500_Powder	Float_Paclobutrazol 5_Powder	-15.5333	0	-21.185	-9.8817	TRUE
Aeroponics_Daminozide 2500_Powder	Mist_Control_Gel	-9.8	0	-15.4516	-4.1484	TRUE
Aeroponics_Daminozide 2500_Powder	Mist_Control_Powder	-0.3	1	-5.9516	5.3516	FALSE
Aeroponics_Daminozide 2500_Powder	Mist_Daminozide 1000_Gel	-3.8333	0.8143	-9.485	1.8183	FALSE
Aeroponics_Daminozide 2500_Powder	Mist_Daminozide 1000_Powder	5.8667	0.0292	0.215	11.5183	TRUE
Aeroponics_Daminozide 2500_Powder	Mist_Daminozide 2500_Gel	-6.7	0.0027	-12.3516	-1.0484	TRUE
Aeroponics_Daminozide 2500_Powder	Mist_Daminozide 2500_Powder	-1.2667	1	-6.9183	4.385	FALSE
Aeroponics_Daminozide 2500_Powder	Mist_Daminozide 5000_Gel	8.7333	0	3.0817	14.385	TRUE
Aeroponics_Daminozide 2500_Powder	Mist_Daminozide 5000_Powder	-7.3	0.0004	-12.9516	-1.6484	TRUE
Aeroponics_Daminozide 2500_Powder	Mist_Paclobutrazol 1_Gel	18.1	0	12.4484	23.7516	TRUE
Aeroponics_Daminozide 2500_Powder	Mist_Paclobutrazol 1_Powder	5.1667	0.1458	-0.485	10.8183	FALSE
Aeroponics_Daminozide 2500_Powder	Mist_Paclobutrazol 2_Gel	-14.5333	0	-20.185	-8.8817	TRUE
Aeroponics_Daminozide 2500_Powder	Mist_Paclobutrazol 2_Powder	-4.5667	0.4026	-10.2183	1.085	FALSE
Aeroponics_Daminozide 2500_Powder	Mist_Paclobutrazol 5_Gel	-12.0667	0	-17.7183	-6.415	TRUE
Aeroponics_Daminozide 2500_Powder	Mist_Paclobutrazol 5_Powder	-15.3333	0	-20.985	-9.6817	TRUE
Aeroponics_Daminozide 5000_Gel	Aeroponics_Daminozide 5000_Powder	1.0667	1	-4.585	6.7183	FALSE
Aeroponics_Daminozide 5000_Gel	Aeroponics_Paclobutrazol 1_Gel	16.6	0	10.9484	22.2516	TRUE
Aeroponics_Daminozide 5000_Gel	Aeroponics_Paclobutrazol 1_Powder	8.8333	0	3.1817	14.485	TRUE
Aeroponics_Daminozide 5000_Gel	Aeroponics_Paclobutrazol 2_Gel	22.1667	0	16.515	27.8183	TRUE
Aeroponics_Daminozide 5000_Gel	Aeroponics_Paclobutrazol 2_Powder	6.4333	0.0061	0.7817	12.085	TRUE
Aeroponics_Daminozide 5000_Gel	Aeroponics_Paclobutrazol 5_Gel	14.8333	0	9.1817	20.485	TRUE
Aeroponics_Daminozide 5000_Gel	Aeroponics_Paclobutrazol 5_Powder	-8.2333	0	-13.885	-2.5817	TRUE
Aeroponics_Daminozide 5000_Gel	Float_Control_Gel	0.3333	1	-5.3183	5.985	FALSE
Aeroponics_Daminozide 5000_Gel	Float_Control_Powder	5.4333	0.083	-0.2183	11.085	FALSE
Aeroponics_Daminozide 5000_Gel	Float_Daminozide 1000_Gel	5.2667	0.1189	-0.385	10.9183	FALSE
Aeroponics_Daminozide 5000_Gel	Float_Daminozide 1000_Powder	9.0333	0	3.3817	14.685	TRUE
Aeroponics_Daminozide 5000_Gel	Float_Daminozide 2500_Gel	-1.6667	1	-7.3183	3.985	FALSE
Aeroponics_Daminozide 5000_Gel	Float_Daminozide 2500_Powder	6.7333	0.0024	1.0817	12.385	TRUE
Aeroponics_Daminozide 5000_Gel	Float_Daminozide 5000_Gel	15.4333	0	9.7817	21.085	TRUE
Aeroponics_Daminozide 5000_Gel	Float_Daminozide 5000_Powder	0.2333	1	-5.4183	5.885	FALSE
Aeroponics_Daminozide 5000_Gel	Float_Paclobutrazol 1_Gel	24	0	18.3484	29.6516	TRUE
Aeroponics_Daminozide 5000_Gel	Float_Paclobutrazol 1_Powder	12.6667	0	7.015	18.3183	TRUE
Aeroponics_Daminozide 5000_Gel	Float_Paclobutrazol 2_Gel	-7.7333	0.0001	-13.385	-2.0817	TRUE
Aeroponics_Daminozide 5000_Gel	Float_Paclobutrazol 2_Powder	4.8667	0.2537	-0.785	10.5183	FALSE
Aeroponics_Daminozide 5000_Gel	Float_Paclobutrazol 5_Gel	-6.3333	0.0081	-11.985	-0.6817	TRUE
Aeroponics_Daminozide 5000_Gel	Float_Paclobutrazol 5_Powder	-9.3667	0	-15.0183	-3.715	TRUE
Aeroponics_Daminozide 5000_Gel	Mist_Control_Gel	-3.6333	0.8926	-9.285	2.0183	FALSE
Aeroponics_Daminozide 5000_Gel	Mist_Control_Powder	5.8667	0.0292	0.215	11.5183	TRUE
Aeroponics_Daminozide 5000_Gel	Mist_Daminozide 1000_Gel	2.3333	1	-3.3183	7.985	FALSE
Aeroponics_Daminozide 5000_Gel	Mist_Daminozide 1000_Powder	12.0333	0	6.3817	17.685	TRUE
Aeroponics_Daminozide 5000_Gel	Mist_Daminozide 2500_Gel	-0.5333	1	-6.185	5.1183	FALSE
Aeroponics_Daminozide 5000_Gel	Mist_Daminozide 2500_Powder	4.9	0.2396	-0.7516	10.5516	FALSE
Aeroponics_Daminozide 5000_Gel	Mist_Daminozide 5000_Gel	14.9	0	9.2484	20.5516	TRUE
Aeroponics_Daminozide 5000_Gel	Mist_Daminozide 5000_Powder	-1.1333	1	-6.785	4.5183	FALSE
Aeroponics_Daminozide 5000_Gel	Mist_Paclobutrazol 1_Gel	24.2667	0	18.615	29.9183	TRUE
Aeroponics_Daminozide 5000_Gel	Mist_Paclobutrazol 1_Powder	11.3333	0	5.6817	16.985	TRUE
Aeroponics_Daminozide 5000_Gel	Mist_Paclobutrazol 2_Gel	-8.3667	0	-14.0183	-2.715	TRUE
Aeroponics_Daminozide 5000_Gel	Mist_Paclobutrazol 2_Powder	1.6	1	-4.0516	7.2516	FALSE
Aeroponics_Daminozide 5000_Gel	Mist_Paclobutrazol 5_Gel	-5.9	0.0268	-11.5516	-0.2484	TRUE
Aeroponics_Daminozide 5000_Gel	Mist_Paclobutrazol 5_Powder	-9.1667	0	-14.8183	-3.515	TRUE
Aeroponics_Daminozide 5000_Powder	Aeroponics_Paclobutrazol 1_Gel	15.5333	0	9.8817	21.185	TRUE
Aeroponics_Daminozide 5000_Powder	Aeroponics_Paclobutrazol 1_Powder	7.7667	0.0001	2.115	13.4183	TRUE
Aeroponics_Daminozide 5000_Powder	Aeroponics_Paclobutrazol 2_Gel	21.1	0	15.4484	26.7516	TRUE
Aeroponics_Daminozide 5000_Powder	Aeroponics_Paclobutrazol 2_Powder	5.3667	0.0961	-0.285	11.0183	FALSE
Aeroponics_Daminozide 5000_Powder	Aeroponics_Paclobutrazol 5_Gel	13.7667	0	8.115	19.4183	TRUE
Aeroponics_Daminozide 5000_Powder	Aeroponics_Paclobutrazol 5_Powder	-9.3	0	-14.9516	-3.6484	TRUE
Aeroponics_Daminozide 5000_Powder	Float_Control_Gel	-0.7333	1	-6.385	4.9183	FALSE
Aeroponics_Daminozide 5000_Powder	Float_Control_Powder	4.3667	0.5182	-1.285	10.0183	FALSE
Aeroponics_Daminozide 5000_Powder	Float_Daminozide 1000_Gel	4.2	0.6177	-1.4516	9.8516	FALSE
Aeroponics_Daminozide 5000_Powder	Float_Daminozide 1000_Powder	7.9667	0	2.315	13.6183	TRUE
Aeroponics_Daminozide 5000_Powder	Float_Daminozide 2500_Gel	-2.7333	0.9988	-8.385	2.9183	FALSE
Aeroponics_Daminozide 5000_Powder	Float_Daminozide 2500_Powder	5.6667	0.0482	0.015	11.3183	TRUE
Aeroponics_Daminozide 5000_Powder	Float_Daminozide 5000_Gel	14.3667	0	8.715	20.0183	TRUE
Aeroponics_Daminozide 5000_Powder	Float_Daminozide 5000_Powder	-0.8333	1	-6.485	4.8183	FALSE
Aeroponics_Daminozide 5000_Powder	Float_Paclobutrazol 1_Gel	22.9333	0	17.2817	28.585	TRUE
Aeroponics_Daminozide 5000_Powder	Float_Paclobutrazol 1_Powder	11.6	0	5.9484	17.2516	TRUE
Aeroponics_Daminozide 5000_Powder	Float_Paclobutrazol 2_Gel	-8.8	0	-14.4516	-3.1484	TRUE
Aeroponics_Daminozide 5000_Powder	Float_Paclobutrazol 2_Powder	3.8	0.829	-1.8516	9.4516	FALSE
Aeroponics_Daminozide 5000_Powder	Float_Paclobutrazol 5_Gel	-7.4	0.0003	-13.0516	-1.7484	TRUE
Aeroponics_Daminozide 5000_Powder	Float_Paclobutrazol 5_Powder	-10.4333	0	-16.085	-4.7817	TRUE
Aeroponics_Daminozide 5000_Powder	Mist_Control_Gel	-4.7	0.3318	-10.3516	0.9516	FALSE
Aeroponics_Daminozide 5000_Powder	Mist_Control_Powder	4.8	0.2835	-0.8516	10.4516	FALSE
Aeroponics_Daminozide 5000_Powder	Mist_Daminozide 1000_Gel	1.2667	1	-4.385	6.9183	FALSE
Aeroponics_Daminozide 5000_Powder	Mist_Daminozide 1000_Powder	10.9667	0	5.315	16.6183	TRUE
Aeroponics_Daminozide 5000_Powder	Mist_Daminozide 2500_Gel	-1.6	1	-7.2516	4.0516	FALSE
Aeroponics_Daminozide 5000_Powder	Mist_Daminozide 2500_Powder	3.8333	0.8143	-1.8183	9.485	FALSE
Aeroponics_Daminozide 5000_Powder	Mist_Daminozide 5000_Gel	13.8333	0	8.1817	19.485	TRUE
Aeroponics_Daminozide 5000_Powder	Mist_Daminozide 5000_Powder	-2.2	1	-7.8516	3.4516	FALSE
Aeroponics_Daminozide 5000_Powder	Mist_Paclobutrazol 1_Gel	23.2	0	17.5484	28.8516	TRUE
Aeroponics_Daminozide 5000_Powder	Mist_Paclobutrazol 1_Powder	10.2667	0	4.615	15.9183	TRUE
Aeroponics_Daminozide 5000_Powder	Mist_Paclobutrazol 2_Gel	-9.4333	0	-15.085	-3.7817	TRUE
Aeroponics_Daminozide 5000_Powder	Mist_Paclobutrazol 2_Powder	0.5333	1	-5.1183	6.185	FALSE
Aeroponics_Daminozide 5000_Powder	Mist_Paclobutrazol 5_Gel	-6.9667	0.0011	-12.6183	-1.315	TRUE
Aeroponics_Daminozide 5000_Powder	Mist_Paclobutrazol 5_Powder	-10.2333	0	-15.885	-4.5817	TRUE
Aeroponics_Paclobutrazol 1_Gel	Aeroponics_Paclobutrazol 1_Powder	-7.7667	0.0001	-13.4183	-2.115	TRUE
Aeroponics_Paclobutrazol 1_Gel	Aeroponics_Paclobutrazol 2_Gel	5.5667	0.0612	-0.085	11.2183	FALSE
Aeroponics_Paclobutrazol 1_Gel	Aeroponics_Paclobutrazol 2_Powder	-10.1667	0	-15.8183	-4.515	TRUE
Aeroponics_Paclobutrazol 1_Gel	Aeroponics_Paclobutrazol 5_Gel	-1.7667	1	-7.4183	3.885	FALSE
Aeroponics_Paclobutrazol 1_Gel	Aeroponics_Paclobutrazol 5_Powder	-24.8333	0	-30.485	-19.1817	TRUE
Aeroponics_Paclobutrazol 1_Gel	Float_Control_Gel	-16.2667	0	-21.9183	-10.615	TRUE
Aeroponics_Paclobutrazol 1_Gel	Float_Control_Powder	-11.1667	0	-16.8183	-5.515	TRUE
Aeroponics_Paclobutrazol 1_Gel	Float_Daminozide 1000_Gel	-11.3333	0	-16.985	-5.6817	TRUE
Aeroponics_Paclobutrazol 1_Gel	Float_Daminozide 1000_Powder	-7.5667	0.0001	-13.2183	-1.915	TRUE
Aeroponics_Paclobutrazol 1_Gel	Float_Daminozide 2500_Gel	-18.2667	0	-23.9183	-12.615	TRUE
Aeroponics_Paclobutrazol 1_Gel	Float_Daminozide 2500_Powder	-9.8667	0	-15.5183	-4.215	TRUE
Aeroponics_Paclobutrazol 1_Gel	Float_Daminozide 5000_Gel	-1.1667	1	-6.8183	4.485	FALSE
Aeroponics_Paclobutrazol 1_Gel	Float_Daminozide 5000_Powder	-16.3667	0	-22.0183	-10.715	TRUE
Aeroponics_Paclobutrazol 1_Gel	Float_Paclobutrazol 1_Gel	7.4	0.0003	1.7484	13.0516	TRUE
Aeroponics_Paclobutrazol 1_Gel	Float_Paclobutrazol 1_Powder	-3.9333	0.7662	-9.585	1.7183	FALSE
Aeroponics_Paclobutrazol 1_Gel	Float_Paclobutrazol 2_Gel	-24.3333	0	-29.985	-18.6817	TRUE
Aeroponics_Paclobutrazol 1_Gel	Float_Paclobutrazol 2_Powder	-11.7333	0	-17.385	-6.0817	TRUE
Aeroponics_Paclobutrazol 1_Gel	Float_Paclobutrazol 5_Gel	-22.9333	0	-28.585	-17.2817	TRUE
Aeroponics_Paclobutrazol 1_Gel	Float_Paclobutrazol 5_Powder	-25.9667	0	-31.6183	-20.315	TRUE
Aeroponics_Paclobutrazol 1_Gel	Mist_Control_Gel	-20.2333	0	-25.885	-14.5817	TRUE
Aeroponics_Paclobutrazol 1_Gel	Mist_Control_Powder	-10.7333	0	-16.385	-5.0817	TRUE
Aeroponics_Paclobutrazol 1_Gel	Mist_Daminozide 1000_Gel	-14.2667	0	-19.9183	-8.615	TRUE
Aeroponics_Paclobutrazol 1_Gel	Mist_Daminozide 1000_Powder	-4.5667	0.4026	-10.2183	1.085	FALSE
Aeroponics_Paclobutrazol 1_Gel	Mist_Daminozide 2500_Gel	-17.1333	0	-22.785	-11.4817	TRUE
Aeroponics_Paclobutrazol 1_Gel	Mist_Daminozide 2500_Powder	-11.7	0	-17.3516	-6.0484	TRUE
Aeroponics_Paclobutrazol 1_Gel	Mist_Daminozide 5000_Gel	-1.7	1	-7.3516	3.9516	FALSE
Aeroponics_Paclobutrazol 1_Gel	Mist_Daminozide 5000_Powder	-17.7333	0	-23.385	-12.0817	TRUE
Aeroponics_Paclobutrazol 1_Gel	Mist_Paclobutrazol 1_Gel	7.6667	0.0001	2.015	13.3183	TRUE
Aeroponics_Paclobutrazol 1_Gel	Mist_Paclobutrazol 1_Powder	-5.2667	0.1189	-10.9183	0.385	FALSE
Aeroponics_Paclobutrazol 1_Gel	Mist_Paclobutrazol 2_Gel	-24.9667	0	-30.6183	-19.315	TRUE
Aeroponics_Paclobutrazol 1_Gel	Mist_Paclobutrazol 2_Powder	-15	0	-20.6516	-9.3484	TRUE
Aeroponics_Paclobutrazol 1_Gel	Mist_Paclobutrazol 5_Gel	-22.5	0	-28.1516	-16.8484	TRUE
Aeroponics_Paclobutrazol 1_Gel	Mist_Paclobutrazol 5_Powder	-25.7667	0	-31.4183	-20.115	TRUE
Aeroponics_Paclobutrazol 1_Powder	Aeroponics_Paclobutrazol 2_Gel	13.3333	0	7.6817	18.985	TRUE
Aeroponics_Paclobutrazol 1_Powder	Aeroponics_Paclobutrazol 2_Powder	-2.4	0.9999	-8.0516	3.2516	FALSE
Aeroponics_Paclobutrazol 1_Powder	Aeroponics_Paclobutrazol 5_Gel	6	0.0206	0.3484	11.6516	TRUE
Aeroponics_Paclobutrazol 1_Powder	Aeroponics_Paclobutrazol 5_Powder	-17.0667	0	-22.7183	-11.415	TRUE
Aeroponics_Paclobutrazol 1_Powder	Float_Control_Gel	-8.5	0	-14.1516	-2.8484	TRUE
Aeroponics_Paclobutrazol 1_Powder	Float_Control_Powder	-3.4	0.9523	-9.0516	2.2516	FALSE
Aeroponics_Paclobutrazol 1_Powder	Float_Daminozide 1000_Gel	-3.5667	0.9131	-9.2183	2.085	FALSE
Aeroponics_Paclobutrazol 1_Powder	Float_Daminozide 1000_Powder	0.2	1	-5.4516	5.8516	FALSE
Aeroponics_Paclobutrazol 1_Powder	Float_Daminozide 2500_Gel	-10.5	0	-16.1516	-4.8484	TRUE
Aeroponics_Paclobutrazol 1_Powder	Float_Daminozide 2500_Powder	-2.1	1	-7.7516	3.5516	FALSE
Aeroponics_Paclobutrazol 1_Powder	Float_Daminozide 5000_Gel	6.6	0.0037	0.9484	12.2516	TRUE
Aeroponics_Paclobutrazol 1_Powder	Float_Daminozide 5000_Powder	-8.6	0	-14.2516	-2.9484	TRUE
Aeroponics_Paclobutrazol 1_Powder	Float_Paclobutrazol 1_Gel	15.1667	0	9.515	20.8183	TRUE
Aeroponics_Paclobutrazol 1_Powder	Float_Paclobutrazol 1_Powder	3.8333	0.8143	-1.8183	9.485	FALSE
Aeroponics_Paclobutrazol 1_Powder	Float_Paclobutrazol 2_Gel	-16.5667	0	-22.2183	-10.915	TRUE
Aeroponics_Paclobutrazol 1_Powder	Float_Paclobutrazol 2_Powder	-3.9667	0.7491	-9.6183	1.685	FALSE
Aeroponics_Paclobutrazol 1_Powder	Float_Paclobutrazol 5_Gel	-15.1667	0	-20.8183	-9.515	TRUE
Aeroponics_Paclobutrazol 1_Powder	Float_Paclobutrazol 5_Powder	-18.2	0	-23.8516	-12.5484	TRUE
Aeroponics_Paclobutrazol 1_Powder	Mist_Control_Gel	-12.4667	0	-18.1183	-6.815	TRUE
Aeroponics_Paclobutrazol 1_Powder	Mist_Control_Powder	-2.9667	0.9943	-8.6183	2.685	FALSE
Aeroponics_Paclobutrazol 1_Powder	Mist_Daminozide 1000_Gel	-6.5	0.005	-12.1516	-0.8484	TRUE
Aeroponics_Paclobutrazol 1_Powder	Mist_Daminozide 1000_Powder	3.2	0.9801	-2.4516	8.8516	FALSE
Aeroponics_Paclobutrazol 1_Powder	Mist_Daminozide 2500_Gel	-9.3667	0	-15.0183	-3.715	TRUE
Aeroponics_Paclobutrazol 1_Powder	Mist_Daminozide 2500_Powder	-3.9333	0.7662	-9.585	1.7183	FALSE
Aeroponics_Paclobutrazol 1_Powder	Mist_Daminozide 5000_Gel	6.0667	0.0172	0.415	11.7183	TRUE
Aeroponics_Paclobutrazol 1_Powder	Mist_Daminozide 5000_Powder	-9.9667	0	-15.6183	-4.315	TRUE
Aeroponics_Paclobutrazol 1_Powder	Mist_Paclobutrazol 1_Gel	15.4333	0	9.7817	21.085	TRUE
Aeroponics_Paclobutrazol 1_Powder	Mist_Paclobutrazol 1_Powder	2.5	0.9998	-3.1516	8.1516	FALSE
Aeroponics_Paclobutrazol 1_Powder	Mist_Paclobutrazol 2_Gel	-17.2	0	-22.8516	-11.5484	TRUE
Aeroponics_Paclobutrazol 1_Powder	Mist_Paclobutrazol 2_Powder	-7.2333	0.0005	-12.885	-1.5817	TRUE
Aeroponics_Paclobutrazol 1_Powder	Mist_Paclobutrazol 5_Gel	-14.7333	0	-20.385	-9.0817	TRUE
Aeroponics_Paclobutrazol 1_Powder	Mist_Paclobutrazol 5_Powder	-18	0	-23.6516	-12.3484	TRUE
Aeroponics_Paclobutrazol 2_Gel	Aeroponics_Paclobutrazol 2_Powder	-15.7333	0	-21.385	-10.0817	TRUE
Aeroponics_Paclobutrazol 2_Gel	Aeroponics_Paclobutrazol 5_Gel	-7.3333	0.0003	-12.985	-1.6817	TRUE
Aeroponics_Paclobutrazol 2_Gel	Aeroponics_Paclobutrazol 5_Powder	-30.4	0	-36.0516	-24.7484	TRUE
Aeroponics_Paclobutrazol 2_Gel	Float_Control_Gel	-21.8333	0	-27.485	-16.1817	TRUE
Aeroponics_Paclobutrazol 2_Gel	Float_Control_Powder	-16.7333	0	-22.385	-11.0817	TRUE
Aeroponics_Paclobutrazol 2_Gel	Float_Daminozide 1000_Gel	-16.9	0	-22.5516	-11.2484	TRUE
Aeroponics_Paclobutrazol 2_Gel	Float_Daminozide 1000_Powder	-13.1333	0	-18.785	-7.4817	TRUE
Aeroponics_Paclobutrazol 2_Gel	Float_Daminozide 2500_Gel	-23.8333	0	-29.485	-18.1817	TRUE
Aeroponics_Paclobutrazol 2_Gel	Float_Daminozide 2500_Powder	-15.4333	0	-21.085	-9.7817	TRUE
Aeroponics_Paclobutrazol 2_Gel	Float_Daminozide 5000_Gel	-6.7333	0.0024	-12.385	-1.0817	TRUE
Aeroponics_Paclobutrazol 2_Gel	Float_Daminozide 5000_Powder	-21.9333	0	-27.585	-16.2817	TRUE
Aeroponics_Paclobutrazol 2_Gel	Float_Paclobutrazol 1_Gel	1.8333	1	-3.8183	7.485	FALSE
Aeroponics_Paclobutrazol 2_Gel	Float_Paclobutrazol 1_Powder	-9.5	0	-15.1516	-3.8484	TRUE
Aeroponics_Paclobutrazol 2_Gel	Float_Paclobutrazol 2_Gel	-29.9	0	-35.5516	-24.2484	TRUE
Aeroponics_Paclobutrazol 2_Gel	Float_Paclobutrazol 2_Powder	-17.3	0	-22.9516	-11.6484	TRUE
Aeroponics_Paclobutrazol 2_Gel	Float_Paclobutrazol 5_Gel	-28.5	0	-34.1516	-22.8484	TRUE
Aeroponics_Paclobutrazol 2_Gel	Float_Paclobutrazol 5_Powder	-31.5333	0	-37.185	-25.8817	TRUE
Aeroponics_Paclobutrazol 2_Gel	Mist_Control_Gel	-25.8	0	-31.4516	-20.1484	TRUE
Aeroponics_Paclobutrazol 2_Gel	Mist_Control_Powder	-16.3	0	-21.9516	-10.6484	TRUE
Aeroponics_Paclobutrazol 2_Gel	Mist_Daminozide 1000_Gel	-19.8333	0	-25.485	-14.1817	TRUE
Aeroponics_Paclobutrazol 2_Gel	Mist_Daminozide 1000_Powder	-10.1333	0	-15.785	-4.4817	TRUE
Aeroponics_Paclobutrazol 2_Gel	Mist_Daminozide 2500_Gel	-22.7	0	-28.3516	-17.0484	TRUE
Aeroponics_Paclobutrazol 2_Gel	Mist_Daminozide 2500_Powder	-17.2667	0	-22.9183	-11.615	TRUE
Aeroponics_Paclobutrazol 2_Gel	Mist_Daminozide 5000_Gel	-7.2667	0.0004	-12.9183	-1.615	TRUE
Aeroponics_Paclobutrazol 2_Gel	Mist_Daminozide 5000_Powder	-23.3	0	-28.9516	-17.6484	TRUE
Aeroponics_Paclobutrazol 2_Gel	Mist_Paclobutrazol 1_Gel	2.1	1	-3.5516	7.7516	FALSE
Aeroponics_Paclobutrazol 2_Gel	Mist_Paclobutrazol 1_Powder	-10.8333	0	-16.485	-5.1817	TRUE
Aeroponics_Paclobutrazol 2_Gel	Mist_Paclobutrazol 2_Gel	-30.5333	0	-36.185	-24.8817	TRUE
Aeroponics_Paclobutrazol 2_Gel	Mist_Paclobutrazol 2_Powder	-20.5667	0	-26.2183	-14.915	TRUE
Aeroponics_Paclobutrazol 2_Gel	Mist_Paclobutrazol 5_Gel	-28.0667	0	-33.7183	-22.415	TRUE
Aeroponics_Paclobutrazol 2_Gel	Mist_Paclobutrazol 5_Powder	-31.3333	0	-36.985	-25.6817	TRUE
Aeroponics_Paclobutrazol 2_Powder	Aeroponics_Paclobutrazol 5_Gel	8.4	0	2.7484	14.0516	TRUE
Aeroponics_Paclobutrazol 2_Powder	Aeroponics_Paclobutrazol 5_Powder	-14.6667	0	-20.3183	-9.015	TRUE
Aeroponics_Paclobutrazol 2_Powder	Float_Control_Gel	-6.1	0.0157	-11.7516	-0.4484	TRUE
Aeroponics_Paclobutrazol 2_Powder	Float_Control_Powder	-1	1	-6.6516	4.6516	FALSE
Aeroponics_Paclobutrazol 2_Powder	Float_Daminozide 1000_Gel	-1.1667	1	-6.8183	4.485	FALSE
Aeroponics_Paclobutrazol 2_Powder	Float_Daminozide 1000_Powder	2.6	0.9996	-3.0516	8.2516	FALSE
Aeroponics_Paclobutrazol 2_Powder	Float_Daminozide 2500_Gel	-8.1	0	-13.7516	-2.4484	TRUE
Aeroponics_Paclobutrazol 2_Powder	Float_Daminozide 2500_Powder	0.3	1	-5.3516	5.9516	FALSE
Aeroponics_Paclobutrazol 2_Powder	Float_Daminozide 5000_Gel	9	0	3.3484	14.6516	TRUE
Aeroponics_Paclobutrazol 2_Powder	Float_Daminozide 5000_Powder	-6.2	0.0119	-11.8516	-0.5484	TRUE
Aeroponics_Paclobutrazol 2_Powder	Float_Paclobutrazol 1_Gel	17.5667	0	11.915	23.2183	TRUE
Aeroponics_Paclobutrazol 2_Powder	Float_Paclobutrazol 1_Powder	6.2333	0.0108	0.5817	11.885	TRUE
Aeroponics_Paclobutrazol 2_Powder	Float_Paclobutrazol 2_Gel	-14.1667	0	-19.8183	-8.515	TRUE
Aeroponics_Paclobutrazol 2_Powder	Float_Paclobutrazol 2_Powder	-1.5667	1	-7.2183	4.085	FALSE
Aeroponics_Paclobutrazol 2_Powder	Float_Paclobutrazol 5_Gel	-12.7667	0	-18.4183	-7.115	TRUE
Aeroponics_Paclobutrazol 2_Powder	Float_Paclobutrazol 5_Powder	-15.8	0	-21.4516	-10.1484	TRUE
Aeroponics_Paclobutrazol 2_Powder	Mist_Control_Gel	-10.0667	0	-15.7183	-4.415	TRUE
Aeroponics_Paclobutrazol 2_Powder	Mist_Control_Powder	-0.5667	1	-6.2183	5.085	FALSE
Aeroponics_Paclobutrazol 2_Powder	Mist_Daminozide 1000_Gel	-4.1	0.676	-9.7516	1.5516	FALSE
Aeroponics_Paclobutrazol 2_Powder	Mist_Daminozide 1000_Powder	5.6	0.0566	-0.0516	11.2516	FALSE
Aeroponics_Paclobutrazol 2_Powder	Mist_Daminozide 2500_Gel	-6.9667	0.0011	-12.6183	-1.315	TRUE
Aeroponics_Paclobutrazol 2_Powder	Mist_Daminozide 2500_Powder	-1.5333	1	-7.185	4.1183	FALSE
Aeroponics_Paclobutrazol 2_Powder	Mist_Daminozide 5000_Gel	8.4667	0	2.815	14.1183	TRUE
Aeroponics_Paclobutrazol 2_Powder	Mist_Daminozide 5000_Powder	-7.5667	0.0001	-13.2183	-1.915	TRUE
Aeroponics_Paclobutrazol 2_Powder	Mist_Paclobutrazol 1_Gel	17.8333	0	12.1817	23.485	TRUE
Aeroponics_Paclobutrazol 2_Powder	Mist_Paclobutrazol 1_Powder	4.9	0.2396	-0.7516	10.5516	FALSE
Aeroponics_Paclobutrazol 2_Powder	Mist_Paclobutrazol 2_Gel	-14.8	0	-20.4516	-9.1484	TRUE
Aeroponics_Paclobutrazol 2_Powder	Mist_Paclobutrazol 2_Powder	-4.8333	0.2684	-10.485	0.8183	FALSE
Aeroponics_Paclobutrazol 2_Powder	Mist_Paclobutrazol 5_Gel	-12.3333	0	-17.985	-6.6817	TRUE
Aeroponics_Paclobutrazol 2_Powder	Mist_Paclobutrazol 5_Powder	-15.6	0	-21.2516	-9.9484	TRUE
Aeroponics_Paclobutrazol 5_Gel	Aeroponics_Paclobutrazol 5_Powder	-23.0667	0	-28.7183	-17.415	TRUE
Aeroponics_Paclobutrazol 5_Gel	Float_Control_Gel	-14.5	0	-20.1516	-8.8484	TRUE
Aeroponics_Paclobutrazol 5_Gel	Float_Control_Powder	-9.4	0	-15.0516	-3.7484	TRUE
Aeroponics_Paclobutrazol 5_Gel	Float_Daminozide 1000_Gel	-9.5667	0	-15.2183	-3.915	TRUE
Aeroponics_Paclobutrazol 5_Gel	Float_Daminozide 1000_Powder	-5.8	0.0347	-11.4516	-0.1484	TRUE
Aeroponics_Paclobutrazol 5_Gel	Float_Daminozide 2500_Gel	-16.5	0	-22.1516	-10.8484	TRUE
Aeroponics_Paclobutrazol 5_Gel	Float_Daminozide 2500_Powder	-8.1	0	-13.7516	-2.4484	TRUE
Aeroponics_Paclobutrazol 5_Gel	Float_Daminozide 5000_Gel	0.6	1	-5.0516	6.2516	FALSE
Aeroponics_Paclobutrazol 5_Gel	Float_Daminozide 5000_Powder	-14.6	0	-20.2516	-8.9484	TRUE
Aeroponics_Paclobutrazol 5_Gel	Float_Paclobutrazol 1_Gel	9.1667	0	3.515	14.8183	TRUE
Aeroponics_Paclobutrazol 5_Gel	Float_Paclobutrazol 1_Powder	-2.1667	1	-7.8183	3.485	FALSE
Aeroponics_Paclobutrazol 5_Gel	Float_Paclobutrazol 2_Gel	-22.5667	0	-28.2183	-16.915	TRUE
Aeroponics_Paclobutrazol 5_Gel	Float_Paclobutrazol 2_Powder	-9.9667	0	-15.6183	-4.315	TRUE
Aeroponics_Paclobutrazol 5_Gel	Float_Paclobutrazol 5_Gel	-21.1667	0	-26.8183	-15.515	TRUE
Aeroponics_Paclobutrazol 5_Gel	Float_Paclobutrazol 5_Powder	-24.2	0	-29.8516	-18.5484	TRUE
Aeroponics_Paclobutrazol 5_Gel	Mist_Control_Gel	-18.4667	0	-24.1183	-12.815	TRUE
Aeroponics_Paclobutrazol 5_Gel	Mist_Control_Powder	-8.9667	0	-14.6183	-3.315	TRUE
Aeroponics_Paclobutrazol 5_Gel	Mist_Daminozide 1000_Gel	-12.5	0	-18.1516	-6.8484	TRUE
Aeroponics_Paclobutrazol 5_Gel	Mist_Daminozide 1000_Powder	-2.8	0.9981	-8.4516	2.8516	FALSE
Aeroponics_Paclobutrazol 5_Gel	Mist_Daminozide 2500_Gel	-15.3667	0	-21.0183	-9.715	TRUE
Aeroponics_Paclobutrazol 5_Gel	Mist_Daminozide 2500_Powder	-9.9333	0	-15.585	-4.2817	TRUE
Aeroponics_Paclobutrazol 5_Gel	Mist_Daminozide 5000_Gel	0.0667	1	-5.585	5.7183	FALSE
Aeroponics_Paclobutrazol 5_Gel	Mist_Daminozide 5000_Powder	-15.9667	0	-21.6183	-10.315	TRUE
Aeroponics_Paclobutrazol 5_Gel	Mist_Paclobutrazol 1_Gel	9.4333	0	3.7817	15.085	TRUE
Aeroponics_Paclobutrazol 5_Gel	Mist_Paclobutrazol 1_Powder	-3.5	0.9308	-9.1516	2.1516	FALSE
Aeroponics_Paclobutrazol 5_Gel	Mist_Paclobutrazol 2_Gel	-23.2	0	-28.8516	-17.5484	TRUE
Aeroponics_Paclobutrazol 5_Gel	Mist_Paclobutrazol 2_Powder	-13.2333	0	-18.885	-7.5817	TRUE
Aeroponics_Paclobutrazol 5_Gel	Mist_Paclobutrazol 5_Gel	-20.7333	0	-26.385	-15.0817	TRUE
Aeroponics_Paclobutrazol 5_Gel	Mist_Paclobutrazol 5_Powder	-24	0	-29.6516	-18.3484	TRUE
Aeroponics_Paclobutrazol 5_Powder	Float_Control_Gel	8.5667	0	2.915	14.2183	TRUE
Aeroponics_Paclobutrazol 5_Powder	Float_Control_Powder	13.6667	0	8.015	19.3183	TRUE
Aeroponics_Paclobutrazol 5_Powder	Float_Daminozide 1000_Gel	13.5	0	7.8484	19.1516	TRUE
Aeroponics_Paclobutrazol 5_Powder	Float_Daminozide 1000_Powder	17.2667	0	11.615	22.9183	TRUE
Aeroponics_Paclobutrazol 5_Powder	Float_Daminozide 2500_Gel	6.5667	0.0041	0.915	12.2183	TRUE
Aeroponics_Paclobutrazol 5_Powder	Float_Daminozide 2500_Powder	14.9667	0	9.315	20.6183	TRUE
Aeroponics_Paclobutrazol 5_Powder	Float_Daminozide 5000_Gel	23.6667	0	18.015	29.3183	TRUE
Aeroponics_Paclobutrazol 5_Powder	Float_Daminozide 5000_Powder	8.4667	0	2.815	14.1183	TRUE
Aeroponics_Paclobutrazol 5_Powder	Float_Paclobutrazol 1_Gel	32.2333	0	26.5817	37.885	TRUE
Aeroponics_Paclobutrazol 5_Powder	Float_Paclobutrazol 1_Powder	20.9	0	15.2484	26.5516	TRUE
Aeroponics_Paclobutrazol 5_Powder	Float_Paclobutrazol 2_Gel	0.5	1	-5.1516	6.1516	FALSE
Aeroponics_Paclobutrazol 5_Powder	Float_Paclobutrazol 2_Powder	13.1	0	7.4484	18.7516	TRUE
Aeroponics_Paclobutrazol 5_Powder	Float_Paclobutrazol 5_Gel	1.9	1	-3.7516	7.5516	FALSE
Aeroponics_Paclobutrazol 5_Powder	Float_Paclobutrazol 5_Powder	-1.1333	1	-6.785	4.5183	FALSE
Aeroponics_Paclobutrazol 5_Powder	Mist_Control_Gel	4.6	0.3843	-1.0516	10.2516	FALSE
Aeroponics_Paclobutrazol 5_Powder	Mist_Control_Powder	14.1	0	8.4484	19.7516	TRUE
Aeroponics_Paclobutrazol 5_Powder	Mist_Daminozide 1000_Gel	10.5667	0	4.915	16.2183	TRUE
Aeroponics_Paclobutrazol 5_Powder	Mist_Daminozide 1000_Powder	20.2667	0	14.615	25.9183	TRUE
Aeroponics_Paclobutrazol 5_Powder	Mist_Daminozide 2500_Gel	7.7	0.0001	2.0484	13.3516	TRUE
Aeroponics_Paclobutrazol 5_Powder	Mist_Daminozide 2500_Powder	13.1333	0	7.4817	18.785	TRUE
Aeroponics_Paclobutrazol 5_Powder	Mist_Daminozide 5000_Gel	23.1333	0	17.4817	28.785	TRUE
Aeroponics_Paclobutrazol 5_Powder	Mist_Daminozide 5000_Powder	7.1	0.0007	1.4484	12.7516	TRUE
Aeroponics_Paclobutrazol 5_Powder	Mist_Paclobutrazol 1_Gel	32.5	0	26.8484	38.1516	TRUE
Aeroponics_Paclobutrazol 5_Powder	Mist_Paclobutrazol 1_Powder	19.5667	0	13.915	25.2183	TRUE
Aeroponics_Paclobutrazol 5_Powder	Mist_Paclobutrazol 2_Gel	-0.1333	1	-5.785	5.5183	FALSE
Aeroponics_Paclobutrazol 5_Powder	Mist_Paclobutrazol 2_Powder	9.8333	0	4.1817	15.485	TRUE
Aeroponics_Paclobutrazol 5_Powder	Mist_Paclobutrazol 5_Gel	2.3333	1	-3.3183	7.985	FALSE
Aeroponics_Paclobutrazol 5_Powder	Mist_Paclobutrazol 5_Powder	-0.9333	1	-6.585	4.7183	FALSE
Float_Control_Gel	Float_Control_Powder	5.1	0.1662	-0.5516	10.7516	FALSE
Float_Control_Gel	Float_Daminozide 1000_Gel	4.9333	0.2261	-0.7183	10.585	FALSE
Float_Control_Gel	Float_Daminozide 1000_Powder	8.7	0	3.0484	14.3516	TRUE
Float_Control_Gel	Float_Daminozide 2500_Gel	-2	1	-7.6516	3.6516	FALSE
Float_Control_Gel	Float_Daminozide 2500_Powder	6.4	0.0067	0.7484	12.0516	TRUE
Float_Control_Gel	Float_Daminozide 5000_Gel	15.1	0	9.4484	20.7516	TRUE
Float_Control_Gel	Float_Daminozide 5000_Powder	-0.1	1	-5.7516	5.5516	FALSE
Float_Control_Gel	Float_Paclobutrazol 1_Gel	23.6667	0	18.015	29.3183	TRUE
Float_Control_Gel	Float_Paclobutrazol 1_Powder	12.3333	0	6.6817	17.985	TRUE
Float_Control_Gel	Float_Paclobutrazol 2_Gel	-8.0667	0	-13.7183	-2.415	TRUE
Float_Control_Gel	Float_Paclobutrazol 2_Powder	4.5333	0.4212	-1.1183	10.185	FALSE
Float_Control_Gel	Float_Paclobutrazol 5_Gel	-6.6667	0.003	-12.3183	-1.015	TRUE
Float_Control_Gel	Float_Paclobutrazol 5_Powder	-9.7	0	-15.3516	-4.0484	TRUE
Float_Control_Gel	Mist_Control_Gel	-3.9667	0.7491	-9.6183	1.685	FALSE
Float_Control_Gel	Mist_Control_Powder	5.5333	0.0661	-0.1183	11.185	FALSE
Float_Control_Gel	Mist_Daminozide 1000_Gel	2	1	-3.6516	7.6516	FALSE
Float_Control_Gel	Mist_Daminozide 1000_Powder	11.7	0	6.0484	17.3516	TRUE
Float_Control_Gel	Mist_Daminozide 2500_Gel	-0.8667	1	-6.5183	4.785	FALSE
Float_Control_Gel	Mist_Daminozide 2500_Powder	4.5667	0.4026	-1.085	10.2183	FALSE
Float_Control_Gel	Mist_Daminozide 5000_Gel	14.5667	0	8.915	20.2183	TRUE
Float_Control_Gel	Mist_Daminozide 5000_Powder	-1.4667	1	-7.1183	4.185	FALSE
Float_Control_Gel	Mist_Paclobutrazol 1_Gel	23.9333	0	18.2817	29.585	TRUE
Float_Control_Gel	Mist_Paclobutrazol 1_Powder	11	0	5.3484	16.6516	TRUE
Float_Control_Gel	Mist_Paclobutrazol 2_Gel	-8.7	0	-14.3516	-3.0484	TRUE
Float_Control_Gel	Mist_Paclobutrazol 2_Powder	1.2667	1	-4.385	6.9183	FALSE
Float_Control_Gel	Mist_Paclobutrazol 5_Gel	-6.2333	0.0108	-11.885	-0.5817	TRUE
Float_Control_Gel	Mist_Paclobutrazol 5_Powder	-9.5	0	-15.1516	-3.8484	TRUE
Float_Control_Powder	Float_Daminozide 1000_Gel	-0.1667	1	-5.8183	5.485	FALSE
Float_Control_Powder	Float_Daminozide 1000_Powder	3.6	0.9032	-2.0516	9.2516	FALSE
Float_Control_Powder	Float_Daminozide 2500_Gel	-7.1	0.0007	-12.7516	-1.4484	TRUE
Float_Control_Powder	Float_Daminozide 2500_Powder	1.3	1	-4.3516	6.9516	FALSE
Float_Control_Powder	Float_Daminozide 5000_Gel	10	0	4.3484	15.6516	TRUE
Float_Control_Powder	Float_Daminozide 5000_Powder	-5.2	0.1364	-10.8516	0.4516	FALSE
Float_Control_Powder	Float_Paclobutrazol 1_Gel	18.5667	0	12.915	24.2183	TRUE
Float_Control_Powder	Float_Paclobutrazol 1_Powder	7.2333	0.0005	1.5817	12.885	TRUE
Float_Control_Powder	Float_Paclobutrazol 2_Gel	-13.1667	0	-18.8183	-7.515	TRUE
Float_Control_Powder	Float_Paclobutrazol 2_Powder	-0.5667	1	-6.2183	5.085	FALSE
Float_Control_Powder	Float_Paclobutrazol 5_Gel	-11.7667	0	-17.4183	-6.115	TRUE
Float_Control_Powder	Float_Paclobutrazol 5_Powder	-14.8	0	-20.4516	-9.1484	TRUE
Float_Control_Powder	Mist_Control_Gel	-9.0667	0	-14.7183	-3.415	TRUE
Float_Control_Powder	Mist_Control_Powder	0.4333	1	-5.2183	6.085	FALSE
Float_Control_Powder	Mist_Daminozide 1000_Gel	-3.1	0.988	-8.7516	2.5516	FALSE
Float_Control_Powder	Mist_Daminozide 1000_Powder	6.6	0.0037	0.9484	12.2516	TRUE
Float_Control_Powder	Mist_Daminozide 2500_Gel	-5.9667	0.0225	-11.6183	-0.315	TRUE
Float_Control_Powder	Mist_Daminozide 2500_Powder	-0.5333	1	-6.185	5.1183	FALSE
Float_Control_Powder	Mist_Daminozide 5000_Gel	9.4667	0	3.815	15.1183	TRUE
Float_Control_Powder	Mist_Daminozide 5000_Powder	-6.5667	0.0041	-12.2183	-0.915	TRUE
Float_Control_Powder	Mist_Paclobutrazol 1_Gel	18.8333	0	13.1817	24.485	TRUE
Float_Control_Powder	Mist_Paclobutrazol 1_Powder	5.9	0.0268	0.2484	11.5516	TRUE
Float_Control_Powder	Mist_Paclobutrazol 2_Gel	-13.8	0	-19.4516	-8.1484	TRUE
Float_Control_Powder	Mist_Paclobutrazol 2_Powder	-3.8333	0.8143	-9.485	1.8183	FALSE
Float_Control_Powder	Mist_Paclobutrazol 5_Gel	-11.3333	0	-16.985	-5.6817	TRUE
Float_Control_Powder	Mist_Paclobutrazol 5_Powder	-14.6	0	-20.2516	-8.9484	TRUE
Float_Daminozide 1000_Gel	Float_Daminozide 1000_Powder	3.7667	0.8432	-1.885	9.4183	FALSE
Float_Daminozide 1000_Gel	Float_Daminozide 2500_Gel	-6.9333	0.0013	-12.585	-1.2817	TRUE
Float_Daminozide 1000_Gel	Float_Daminozide 2500_Powder	1.4667	1	-4.185	7.1183	FALSE
Float_Daminozide 1000_Gel	Float_Daminozide 5000_Gel	10.1667	0	4.515	15.8183	TRUE
Float_Daminozide 1000_Gel	Float_Daminozide 5000_Powder	-5.0333	0.1886	-10.685	0.6183	FALSE
Float_Daminozide 1000_Gel	Float_Paclobutrazol 1_Gel	18.7333	0	13.0817	24.385	TRUE
Float_Daminozide 1000_Gel	Float_Paclobutrazol 1_Powder	7.4	0.0003	1.7484	13.0516	TRUE
Float_Daminozide 1000_Gel	Float_Paclobutrazol 2_Gel	-13	0	-18.6516	-7.3484	TRUE
Float_Daminozide 1000_Gel	Float_Paclobutrazol 2_Powder	-0.4	1	-6.0516	5.2516	FALSE
Float_Daminozide 1000_Gel	Float_Paclobutrazol 5_Gel	-11.6	0	-17.2516	-5.9484	TRUE
Float_Daminozide 1000_Gel	Float_Paclobutrazol 5_Powder	-14.6333	0	-20.285	-8.9817	TRUE
Float_Daminozide 1000_Gel	Mist_Control_Gel	-8.9	0	-14.5516	-3.2484	TRUE
Float_Daminozide 1000_Gel	Mist_Control_Powder	0.6	1	-5.0516	6.2516	FALSE
Float_Daminozide 1000_Gel	Mist_Daminozide 1000_Gel	-2.9333	0.9954	-8.585	2.7183	FALSE
Float_Daminozide 1000_Gel	Mist_Daminozide 1000_Powder	6.7667	0.0022	1.115	12.4183	TRUE
Float_Daminozide 1000_Gel	Mist_Daminozide 2500_Gel	-5.8	0.0347	-11.4516	-0.1484	TRUE
Float_Daminozide 1000_Gel	Mist_Daminozide 2500_Powder	-0.3667	1	-6.0183	5.285	FALSE
Float_Daminozide 1000_Gel	Mist_Daminozide 5000_Gel	9.6333	0	3.9817	15.285	TRUE
Float_Daminozide 1000_Gel	Mist_Daminozide 5000_Powder	-6.4	0.0067	-12.0516	-0.7484	TRUE
Float_Daminozide 1000_Gel	Mist_Paclobutrazol 1_Gel	19	0	13.3484	24.6516	TRUE
Float_Daminozide 1000_Gel	Mist_Paclobutrazol 1_Powder	6.0667	0.0172	0.415	11.7183	TRUE
Float_Daminozide 1000_Gel	Mist_Paclobutrazol 2_Gel	-13.6333	0	-19.285	-7.9817	TRUE
Float_Daminozide 1000_Gel	Mist_Paclobutrazol 2_Powder	-3.6667	0.8813	-9.3183	1.985	FALSE
Float_Daminozide 1000_Gel	Mist_Paclobutrazol 5_Gel	-11.1667	0	-16.8183	-5.515	TRUE
Float_Daminozide 1000_Gel	Mist_Paclobutrazol 5_Powder	-14.4333	0	-20.085	-8.7817	TRUE
Float_Daminozide 1000_Powder	Float_Daminozide 2500_Gel	-10.7	0	-16.3516	-5.0484	TRUE
Float_Daminozide 1000_Powder	Float_Daminozide 2500_Powder	-2.3	1	-7.9516	3.3516	FALSE
Float_Daminozide 1000_Powder	Float_Daminozide 5000_Gel	6.4	0.0067	0.7484	12.0516	TRUE
Float_Daminozide 1000_Powder	Float_Daminozide 5000_Powder	-8.8	0	-14.4516	-3.1484	TRUE
Float_Daminozide 1000_Powder	Float_Paclobutrazol 1_Gel	14.9667	0	9.315	20.6183	TRUE
Float_Daminozide 1000_Powder	Float_Paclobutrazol 1_Powder	3.6333	0.8926	-2.0183	9.285	FALSE
Float_Daminozide 1000_Powder	Float_Paclobutrazol 2_Gel	-16.7667	0	-22.4183	-11.115	TRUE
Float_Daminozide 1000_Powder	Float_Paclobutrazol 2_Powder	-4.1667	0.6374	-9.8183	1.485	FALSE
Float_Daminozide 1000_Powder	Float_Paclobutrazol 5_Gel	-15.3667	0	-21.0183	-9.715	TRUE
Float_Daminozide 1000_Powder	Float_Paclobutrazol 5_Powder	-18.4	0	-24.0516	-12.7484	TRUE
Float_Daminozide 1000_Powder	Mist_Control_Gel	-12.6667	0	-18.3183	-7.015	TRUE
Float_Daminozide 1000_Powder	Mist_Control_Powder	-3.1667	0.9831	-8.8183	2.485	FALSE
Float_Daminozide 1000_Powder	Mist_Daminozide 1000_Gel	-6.7	0.0027	-12.3516	-1.0484	TRUE
Float_Daminozide 1000_Powder	Mist_Daminozide 1000_Powder	3	0.9931	-2.6516	8.6516	FALSE
Float_Daminozide 1000_Powder	Mist_Daminozide 2500_Gel	-9.5667	0	-15.2183	-3.915	TRUE
Float_Daminozide 1000_Powder	Mist_Daminozide 2500_Powder	-4.1333	0.6568	-9.785	1.5183	FALSE
Float_Daminozide 1000_Powder	Mist_Daminozide 5000_Gel	5.8667	0.0292	0.215	11.5183	TRUE
Float_Daminozide 1000_Powder	Mist_Daminozide 5000_Powder	-10.1667	0	-15.8183	-4.515	TRUE
Float_Daminozide 1000_Powder	Mist_Paclobutrazol 1_Gel	15.2333	0	9.5817	20.885	TRUE
Float_Daminozide 1000_Powder	Mist_Paclobutrazol 1_Powder	2.3	1	-3.3516	7.9516	FALSE
Float_Daminozide 1000_Powder	Mist_Paclobutrazol 2_Gel	-17.4	0	-23.0516	-11.7484	TRUE
Float_Daminozide 1000_Powder	Mist_Paclobutrazol 2_Powder	-7.4333	0.0002	-13.085	-1.7817	TRUE
Float_Daminozide 1000_Powder	Mist_Paclobutrazol 5_Gel	-14.9333	0	-20.585	-9.2817	TRUE
Float_Daminozide 1000_Powder	Mist_Paclobutrazol 5_Powder	-18.2	0	-23.8516	-12.5484	TRUE
Float_Daminozide 2500_Gel	Float_Daminozide 2500_Powder	8.4	0	2.7484	14.0516	TRUE
Float_Daminozide 2500_Gel	Float_Daminozide 5000_Gel	17.1	0	11.4484	22.7516	TRUE
Float_Daminozide 2500_Gel	Float_Daminozide 5000_Powder	1.9	1	-3.7516	7.5516	FALSE
Float_Daminozide 2500_Gel	Float_Paclobutrazol 1_Gel	25.6667	0	20.015	31.3183	TRUE
Float_Daminozide 2500_Gel	Float_Paclobutrazol 1_Powder	14.3333	0	8.6817	19.985	TRUE
Float_Daminozide 2500_Gel	Float_Paclobutrazol 2_Gel	-6.0667	0.0172	-11.7183	-0.415	TRUE
Float_Daminozide 2500_Gel	Float_Paclobutrazol 2_Powder	6.5333	0.0045	0.8817	12.185	TRUE
Float_Daminozide 2500_Gel	Float_Paclobutrazol 5_Gel	-4.6667	0.3489	-10.3183	0.985	FALSE
Float_Daminozide 2500_Gel	Float_Paclobutrazol 5_Powder	-7.7	0.0001	-13.3516	-2.0484	TRUE
Float_Daminozide 2500_Gel	Mist_Control_Gel	-1.9667	1	-7.6183	3.685	FALSE
Float_Daminozide 2500_Gel	Mist_Control_Powder	7.5333	0.0002	1.8817	13.185	TRUE
Float_Daminozide 2500_Gel	Mist_Daminozide 1000_Gel	4	0.7315	-1.6516	9.6516	FALSE
Float_Daminozide 2500_Gel	Mist_Daminozide 1000_Powder	13.7	0	8.0484	19.3516	TRUE
Float_Daminozide 2500_Gel	Mist_Daminozide 2500_Gel	1.1333	1	-4.5183	6.785	FALSE
Float_Daminozide 2500_Gel	Mist_Daminozide 2500_Powder	6.5667	0.0041	0.915	12.2183	TRUE
Float_Daminozide 2500_Gel	Mist_Daminozide 5000_Gel	16.5667	0	10.915	22.2183	TRUE
Float_Daminozide 2500_Gel	Mist_Daminozide 5000_Powder	0.5333	1	-5.1183	6.185	FALSE
Float_Daminozide 2500_Gel	Mist_Paclobutrazol 1_Gel	25.9333	0	20.2817	31.585	TRUE
Float_Daminozide 2500_Gel	Mist_Paclobutrazol 1_Powder	13	0	7.3484	18.6516	TRUE
Float_Daminozide 2500_Gel	Mist_Paclobutrazol 2_Gel	-6.7	0.0027	-12.3516	-1.0484	TRUE
Float_Daminozide 2500_Gel	Mist_Paclobutrazol 2_Powder	3.2667	0.9728	-2.385	8.9183	FALSE
Float_Daminozide 2500_Gel	Mist_Paclobutrazol 5_Gel	-4.2333	0.5979	-9.885	1.4183	FALSE
Float_Daminozide 2500_Gel	Mist_Paclobutrazol 5_Powder	-7.5	0.0002	-13.1516	-1.8484	TRUE
Float_Daminozide 2500_Powder	Float_Daminozide 5000_Gel	8.7	0	3.0484	14.3516	TRUE
Float_Daminozide 2500_Powder	Float_Daminozide 5000_Powder	-6.5	0.005	-12.1516	-0.8484	TRUE
Float_Daminozide 2500_Powder	Float_Paclobutrazol 1_Gel	17.2667	0	11.615	22.9183	TRUE
Float_Daminozide 2500_Powder	Float_Paclobutrazol 1_Powder	5.9333	0.0246	0.2817	11.585	TRUE
Float_Daminozide 2500_Powder	Float_Paclobutrazol 2_Gel	-14.4667	0	-20.1183	-8.815	TRUE
Float_Daminozide 2500_Powder	Float_Paclobutrazol 2_Powder	-1.8667	1	-7.5183	3.785	FALSE
Float_Daminozide 2500_Powder	Float_Paclobutrazol 5_Gel	-13.0667	0	-18.7183	-7.415	TRUE
Float_Daminozide 2500_Powder	Float_Paclobutrazol 5_Powder	-16.1	0	-21.7516	-10.4484	TRUE
Float_Daminozide 2500_Powder	Mist_Control_Gel	-10.3667	0	-16.0183	-4.715	TRUE
Float_Daminozide 2500_Powder	Mist_Control_Powder	-0.8667	1	-6.5183	4.785	FALSE
Float_Daminozide 2500_Powder	Mist_Daminozide 1000_Gel	-4.4	0.4984	-10.0516	1.2516	FALSE
Float_Daminozide 2500_Powder	Mist_Daminozide 1000_Powder	5.3	0.1109	-0.3516	10.9516	FALSE
Float_Daminozide 2500_Powder	Mist_Daminozide 2500_Gel	-7.2667	0.0004	-12.9183	-1.615	TRUE
Float_Daminozide 2500_Powder	Mist_Daminozide 2500_Powder	-1.8333	1	-7.485	3.8183	FALSE
Float_Daminozide 2500_Powder	Mist_Daminozide 5000_Gel	8.1667	0	2.515	13.8183	TRUE
Float_Daminozide 2500_Powder	Mist_Daminozide 5000_Powder	-7.8667	0	-13.5183	-2.215	TRUE
Float_Daminozide 2500_Powder	Mist_Paclobutrazol 1_Gel	17.5333	0	11.8817	23.185	TRUE
Float_Daminozide 2500_Powder	Mist_Paclobutrazol 1_Powder	4.6	0.3843	-1.0516	10.2516	FALSE
Float_Daminozide 2500_Powder	Mist_Paclobutrazol 2_Gel	-15.1	0	-20.7516	-9.4484	TRUE
Float_Daminozide 2500_Powder	Mist_Paclobutrazol 2_Powder	-5.1333	0.1557	-10.785	0.5183	FALSE
Float_Daminozide 2500_Powder	Mist_Paclobutrazol 5_Gel	-12.6333	0	-18.285	-6.9817	TRUE
Float_Daminozide 2500_Powder	Mist_Paclobutrazol 5_Powder	-15.9	0	-21.5516	-10.2484	TRUE
Float_Daminozide 5000_Gel	Float_Daminozide 5000_Powder	-15.2	0	-20.8516	-9.5484	TRUE
Float_Daminozide 5000_Gel	Float_Paclobutrazol 1_Gel	8.5667	0	2.915	14.2183	TRUE
Float_Daminozide 5000_Gel	Float_Paclobutrazol 1_Powder	-2.7667	0.9985	-8.4183	2.885	FALSE
Float_Daminozide 5000_Gel	Float_Paclobutrazol 2_Gel	-23.1667	0	-28.8183	-17.515	TRUE
Float_Daminozide 5000_Gel	Float_Paclobutrazol 2_Powder	-10.5667	0	-16.2183	-4.915	TRUE
Float_Daminozide 5000_Gel	Float_Paclobutrazol 5_Gel	-21.7667	0	-27.4183	-16.115	TRUE
Float_Daminozide 5000_Gel	Float_Paclobutrazol 5_Powder	-24.8	0	-30.4516	-19.1484	TRUE
Float_Daminozide 5000_Gel	Mist_Control_Gel	-19.0667	0	-24.7183	-13.415	TRUE
Float_Daminozide 5000_Gel	Mist_Control_Powder	-9.5667	0	-15.2183	-3.915	TRUE
Float_Daminozide 5000_Gel	Mist_Daminozide 1000_Gel	-13.1	0	-18.7516	-7.4484	TRUE
Float_Daminozide 5000_Gel	Mist_Daminozide 1000_Powder	-3.4	0.9523	-9.0516	2.2516	FALSE
Float_Daminozide 5000_Gel	Mist_Daminozide 2500_Gel	-15.9667	0	-21.6183	-10.315	TRUE
Float_Daminozide 5000_Gel	Mist_Daminozide 2500_Powder	-10.5333	0	-16.185	-4.8817	TRUE
Float_Daminozide 5000_Gel	Mist_Daminozide 5000_Gel	-0.5333	1	-6.185	5.1183	FALSE
Float_Daminozide 5000_Gel	Mist_Daminozide 5000_Powder	-16.5667	0	-22.2183	-10.915	TRUE
Float_Daminozide 5000_Gel	Mist_Paclobutrazol 1_Gel	8.8333	0	3.1817	14.485	TRUE
Float_Daminozide 5000_Gel	Mist_Paclobutrazol 1_Powder	-4.1	0.676	-9.7516	1.5516	FALSE
Float_Daminozide 5000_Gel	Mist_Paclobutrazol 2_Gel	-23.8	0	-29.4516	-18.1484	TRUE
Float_Daminozide 5000_Gel	Mist_Paclobutrazol 2_Powder	-13.8333	0	-19.485	-8.1817	TRUE
Float_Daminozide 5000_Gel	Mist_Paclobutrazol 5_Gel	-21.3333	0	-26.985	-15.6817	TRUE
Float_Daminozide 5000_Gel	Mist_Paclobutrazol 5_Powder	-24.6	0	-30.2516	-18.9484	TRUE
Float_Daminozide 5000_Powder	Float_Paclobutrazol 1_Gel	23.7667	0	18.115	29.4183	TRUE
Float_Daminozide 5000_Powder	Float_Paclobutrazol 1_Powder	12.4333	0	6.7817	18.085	TRUE
Float_Daminozide 5000_Powder	Float_Paclobutrazol 2_Gel	-7.9667	0	-13.6183	-2.315	TRUE
Float_Daminozide 5000_Powder	Float_Paclobutrazol 2_Powder	4.6333	0.3664	-1.0183	10.285	FALSE
Float_Daminozide 5000_Powder	Float_Paclobutrazol 5_Gel	-6.5667	0.0041	-12.2183	-0.915	TRUE
Float_Daminozide 5000_Powder	Float_Paclobutrazol 5_Powder	-9.6	0	-15.2516	-3.9484	TRUE
Float_Daminozide 5000_Powder	Mist_Control_Gel	-3.8667	0.7989	-9.5183	1.785	FALSE
Float_Daminozide 5000_Powder	Mist_Control_Powder	5.6333	0.0522	-0.0183	11.285	FALSE
Float_Daminozide 5000_Powder	Mist_Daminozide 1000_Gel	2.1	1	-3.5516	7.7516	FALSE
Float_Daminozide 5000_Powder	Mist_Daminozide 1000_Powder	11.8	0	6.1484	17.4516	TRUE
Float_Daminozide 5000_Powder	Mist_Daminozide 2500_Gel	-0.7667	1	-6.4183	4.885	FALSE
Float_Daminozide 5000_Powder	Mist_Daminozide 2500_Powder	4.6667	0.3489	-0.985	10.3183	FALSE
Float_Daminozide 5000_Powder	Mist_Daminozide 5000_Gel	14.6667	0	9.015	20.3183	TRUE
Float_Daminozide 5000_Powder	Mist_Daminozide 5000_Powder	-1.3667	1	-7.0183	4.285	FALSE
Float_Daminozide 5000_Powder	Mist_Paclobutrazol 1_Gel	24.0333	0	18.3817	29.685	TRUE
Float_Daminozide 5000_Powder	Mist_Paclobutrazol 1_Powder	11.1	0	5.4484	16.7516	TRUE
Float_Daminozide 5000_Powder	Mist_Paclobutrazol 2_Gel	-8.6	0	-14.2516	-2.9484	TRUE
Float_Daminozide 5000_Powder	Mist_Paclobutrazol 2_Powder	1.3667	1	-4.285	7.0183	FALSE
Float_Daminozide 5000_Powder	Mist_Paclobutrazol 5_Gel	-6.1333	0.0143	-11.785	-0.4817	TRUE
Float_Daminozide 5000_Powder	Mist_Paclobutrazol 5_Powder	-9.4	0	-15.0516	-3.7484	TRUE
Float_Paclobutrazol 1_Gel	Float_Paclobutrazol 1_Powder	-11.3333	0	-16.985	-5.6817	TRUE
Float_Paclobutrazol 1_Gel	Float_Paclobutrazol 2_Gel	-31.7333	0	-37.385	-26.0817	TRUE
Float_Paclobutrazol 1_Gel	Float_Paclobutrazol 2_Powder	-19.1333	0	-24.785	-13.4817	TRUE
Float_Paclobutrazol 1_Gel	Float_Paclobutrazol 5_Gel	-30.3333	0	-35.985	-24.6817	TRUE
Float_Paclobutrazol 1_Gel	Float_Paclobutrazol 5_Powder	-33.3667	0	-39.0183	-27.715	TRUE
Float_Paclobutrazol 1_Gel	Mist_Control_Gel	-27.6333	0	-33.285	-21.9817	TRUE
Float_Paclobutrazol 1_Gel	Mist_Control_Powder	-18.1333	0	-23.785	-12.4817	TRUE
Float_Paclobutrazol 1_Gel	Mist_Daminozide 1000_Gel	-21.6667	0	-27.3183	-16.015	TRUE
Float_Paclobutrazol 1_Gel	Mist_Daminozide 1000_Powder	-11.9667	0	-17.6183	-6.315	TRUE
Float_Paclobutrazol 1_Gel	Mist_Daminozide 2500_Gel	-24.5333	0	-30.185	-18.8817	TRUE
Float_Paclobutrazol 1_Gel	Mist_Daminozide 2500_Powder	-19.1	0	-24.7516	-13.4484	TRUE
Float_Paclobutrazol 1_Gel	Mist_Daminozide 5000_Gel	-9.1	0	-14.7516	-3.4484	TRUE
Float_Paclobutrazol 1_Gel	Mist_Daminozide 5000_Powder	-25.1333	0	-30.785	-19.4817	TRUE
Float_Paclobutrazol 1_Gel	Mist_Paclobutrazol 1_Gel	0.2667	1	-5.385	5.9183	FALSE
Float_Paclobutrazol 1_Gel	Mist_Paclobutrazol 1_Powder	-12.6667	0	-18.3183	-7.015	TRUE
Float_Paclobutrazol 1_Gel	Mist_Paclobutrazol 2_Gel	-32.3667	0	-38.0183	-26.715	TRUE
Float_Paclobutrazol 1_Gel	Mist_Paclobutrazol 2_Powder	-22.4	0	-28.0516	-16.7484	TRUE
Float_Paclobutrazol 1_Gel	Mist_Paclobutrazol 5_Gel	-29.9	0	-35.5516	-24.2484	TRUE
Float_Paclobutrazol 1_Gel	Mist_Paclobutrazol 5_Powder	-33.1667	0	-38.8183	-27.515	TRUE
Float_Paclobutrazol 1_Powder	Float_Paclobutrazol 2_Gel	-20.4	0	-26.0516	-14.7484	TRUE
Float_Paclobutrazol 1_Powder	Float_Paclobutrazol 2_Powder	-7.8	0.0001	-13.4516	-2.1484	TRUE
Float_Paclobutrazol 1_Powder	Float_Paclobutrazol 5_Gel	-19	0	-24.6516	-13.3484	TRUE
Float_Paclobutrazol 1_Powder	Float_Paclobutrazol 5_Powder	-22.0333	0	-27.685	-16.3817	TRUE
Float_Paclobutrazol 1_Powder	Mist_Control_Gel	-16.3	0	-21.9516	-10.6484	TRUE
Float_Paclobutrazol 1_Powder	Mist_Control_Powder	-6.8	0.002	-12.4516	-1.1484	TRUE
Float_Paclobutrazol 1_Powder	Mist_Daminozide 1000_Gel	-10.3333	0	-15.985	-4.6817	TRUE
Float_Paclobutrazol 1_Powder	Mist_Daminozide 1000_Powder	-0.6333	1	-6.285	5.0183	FALSE
Float_Paclobutrazol 1_Powder	Mist_Daminozide 2500_Gel	-13.2	0	-18.8516	-7.5484	TRUE
Float_Paclobutrazol 1_Powder	Mist_Daminozide 2500_Powder	-7.7667	0.0001	-13.4183	-2.115	TRUE
Float_Paclobutrazol 1_Powder	Mist_Daminozide 5000_Gel	2.2333	1	-3.4183	7.885	FALSE
Float_Paclobutrazol 1_Powder	Mist_Daminozide 5000_Powder	-13.8	0	-19.4516	-8.1484	TRUE
Float_Paclobutrazol 1_Powder	Mist_Paclobutrazol 1_Gel	11.6	0	5.9484	17.2516	TRUE
Float_Paclobutrazol 1_Powder	Mist_Paclobutrazol 1_Powder	-1.3333	1	-6.985	4.3183	FALSE
Float_Paclobutrazol 1_Powder	Mist_Paclobutrazol 2_Gel	-21.0333	0	-26.685	-15.3817	TRUE
Float_Paclobutrazol 1_Powder	Mist_Paclobutrazol 2_Powder	-11.0667	0	-16.7183	-5.415	TRUE
Float_Paclobutrazol 1_Powder	Mist_Paclobutrazol 5_Gel	-18.5667	0	-24.2183	-12.915	TRUE
Float_Paclobutrazol 1_Powder	Mist_Paclobutrazol 5_Powder	-21.8333	0	-27.485	-16.1817	TRUE
Float_Paclobutrazol 2_Gel	Float_Paclobutrazol 2_Powder	12.6	0	6.9484	18.2516	TRUE
Float_Paclobutrazol 2_Gel	Float_Paclobutrazol 5_Gel	1.4	1	-4.2516	7.0516	FALSE
Float_Paclobutrazol 2_Gel	Float_Paclobutrazol 5_Powder	-1.6333	1	-7.285	4.0183	FALSE
Float_Paclobutrazol 2_Gel	Mist_Control_Gel	4.1	0.676	-1.5516	9.7516	FALSE
Float_Paclobutrazol 2_Gel	Mist_Control_Powder	13.6	0	7.9484	19.2516	TRUE
Float_Paclobutrazol 2_Gel	Mist_Daminozide 1000_Gel	10.0667	0	4.415	15.7183	TRUE
Float_Paclobutrazol 2_Gel	Mist_Daminozide 1000_Powder	19.7667	0	14.115	25.4183	TRUE
Float_Paclobutrazol 2_Gel	Mist_Daminozide 2500_Gel	7.2	0.0005	1.5484	12.8516	TRUE
Float_Paclobutrazol 2_Gel	Mist_Daminozide 2500_Powder	12.6333	0	6.9817	18.285	TRUE
Float_Paclobutrazol 2_Gel	Mist_Daminozide 5000_Gel	22.6333	0	16.9817	28.285	TRUE
Float_Paclobutrazol 2_Gel	Mist_Daminozide 5000_Powder	6.6	0.0037	0.9484	12.2516	TRUE
Float_Paclobutrazol 2_Gel	Mist_Paclobutrazol 1_Gel	32	0	26.3484	37.6516	TRUE
Float_Paclobutrazol 2_Gel	Mist_Paclobutrazol 1_Powder	19.0667	0	13.415	24.7183	TRUE
Float_Paclobutrazol 2_Gel	Mist_Paclobutrazol 2_Gel	-0.6333	1	-6.285	5.0183	FALSE
Float_Paclobutrazol 2_Gel	Mist_Paclobutrazol 2_Powder	9.3333	0	3.6817	14.985	TRUE
Float_Paclobutrazol 2_Gel	Mist_Paclobutrazol 5_Gel	1.8333	1	-3.8183	7.485	FALSE
Float_Paclobutrazol 2_Gel	Mist_Paclobutrazol 5_Powder	-1.4333	1	-7.085	4.2183	FALSE
Float_Paclobutrazol 2_Powder	Float_Paclobutrazol 5_Gel	-11.2	0	-16.8516	-5.5484	TRUE
Float_Paclobutrazol 2_Powder	Float_Paclobutrazol 5_Powder	-14.2333	0	-19.885	-8.5817	TRUE
Float_Paclobutrazol 2_Powder	Mist_Control_Gel	-8.5	0	-14.1516	-2.8484	TRUE
Float_Paclobutrazol 2_Powder	Mist_Control_Powder	1	1	-4.6516	6.6516	FALSE
Float_Paclobutrazol 2_Powder	Mist_Daminozide 1000_Gel	-2.5333	0.9998	-8.185	3.1183	FALSE
Float_Paclobutrazol 2_Powder	Mist_Daminozide 1000_Powder	7.1667	0.0006	1.515	12.8183	TRUE
Float_Paclobutrazol 2_Powder	Mist_Daminozide 2500_Gel	-5.4	0.0894	-11.0516	0.2516	FALSE
Float_Paclobutrazol 2_Powder	Mist_Daminozide 2500_Powder	0.0333	1	-5.6183	5.685	FALSE
Float_Paclobutrazol 2_Powder	Mist_Daminozide 5000_Gel	10.0333	0	4.3817	15.685	TRUE
Float_Paclobutrazol 2_Powder	Mist_Daminozide 5000_Powder	-6	0.0206	-11.6516	-0.3484	TRUE
Float_Paclobutrazol 2_Powder	Mist_Paclobutrazol 1_Gel	19.4	0	13.7484	25.0516	TRUE
Float_Paclobutrazol 2_Powder	Mist_Paclobutrazol 1_Powder	6.4667	0.0055	0.815	12.1183	TRUE
Float_Paclobutrazol 2_Powder	Mist_Paclobutrazol 2_Gel	-13.2333	0	-18.885	-7.5817	TRUE
Float_Paclobutrazol 2_Powder	Mist_Paclobutrazol 2_Powder	-3.2667	0.9728	-8.9183	2.385	FALSE
Float_Paclobutrazol 2_Powder	Mist_Paclobutrazol 5_Gel	-10.7667	0	-16.4183	-5.115	TRUE
Float_Paclobutrazol 2_Powder	Mist_Paclobutrazol 5_Powder	-14.0333	0	-19.685	-8.3817	TRUE
Float_Paclobutrazol 5_Gel	Float_Paclobutrazol 5_Powder	-3.0333	0.9917	-8.685	2.6183	FALSE
Float_Paclobutrazol 5_Gel	Mist_Control_Gel	2.7	0.9991	-2.9516	8.3516	FALSE
Float_Paclobutrazol 5_Gel	Mist_Control_Powder	12.2	0	6.5484	17.8516	TRUE
Float_Paclobutrazol 5_Gel	Mist_Daminozide 1000_Gel	8.6667	0	3.015	14.3183	TRUE
Float_Paclobutrazol 5_Gel	Mist_Daminozide 1000_Powder	18.3667	0	12.715	24.0183	TRUE
Float_Paclobutrazol 5_Gel	Mist_Daminozide 2500_Gel	5.8	0.0347	0.1484	11.4516	TRUE
Float_Paclobutrazol 5_Gel	Mist_Daminozide 2500_Powder	11.2333	0	5.5817	16.885	TRUE
Float_Paclobutrazol 5_Gel	Mist_Daminozide 5000_Gel	21.2333	0	15.5817	26.885	TRUE
Float_Paclobutrazol 5_Gel	Mist_Daminozide 5000_Powder	5.2	0.1364	-0.4516	10.8516	FALSE
Float_Paclobutrazol 5_Gel	Mist_Paclobutrazol 1_Gel	30.6	0	24.9484	36.2516	TRUE
Float_Paclobutrazol 5_Gel	Mist_Paclobutrazol 1_Powder	17.6667	0	12.015	23.3183	TRUE
Float_Paclobutrazol 5_Gel	Mist_Paclobutrazol 2_Gel	-2.0333	1	-7.685	3.6183	FALSE
Float_Paclobutrazol 5_Gel	Mist_Paclobutrazol 2_Powder	7.9333	0	2.2817	13.585	TRUE
Float_Paclobutrazol 5_Gel	Mist_Paclobutrazol 5_Gel	0.4333	1	-5.2183	6.085	FALSE
Float_Paclobutrazol 5_Gel	Mist_Paclobutrazol 5_Powder	-2.8333	0.9976	-8.485	2.8183	FALSE
Float_Paclobutrazol 5_Powder	Mist_Control_Gel	5.7333	0.041	0.0817	11.385	TRUE
Float_Paclobutrazol 5_Powder	Mist_Control_Powder	15.2333	0	9.5817	20.885	TRUE
Float_Paclobutrazol 5_Powder	Mist_Daminozide 1000_Gel	11.7	0	6.0484	17.3516	TRUE
Float_Paclobutrazol 5_Powder	Mist_Daminozide 1000_Powder	21.4	0	15.7484	27.0516	TRUE
Float_Paclobutrazol 5_Powder	Mist_Daminozide 2500_Gel	8.8333	0	3.1817	14.485	TRUE
Float_Paclobutrazol 5_Powder	Mist_Daminozide 2500_Powder	14.2667	0	8.615	19.9183	TRUE
Float_Paclobutrazol 5_Powder	Mist_Daminozide 5000_Gel	24.2667	0	18.615	29.9183	TRUE
Float_Paclobutrazol 5_Powder	Mist_Daminozide 5000_Powder	8.2333	0	2.5817	13.885	TRUE
Float_Paclobutrazol 5_Powder	Mist_Paclobutrazol 1_Gel	33.6333	0	27.9817	39.285	TRUE
Float_Paclobutrazol 5_Powder	Mist_Paclobutrazol 1_Powder	20.7	0	15.0484	26.3516	TRUE
Float_Paclobutrazol 5_Powder	Mist_Paclobutrazol 2_Gel	1	1	-4.6516	6.6516	FALSE
Float_Paclobutrazol 5_Powder	Mist_Paclobutrazol 2_Powder	10.9667	0	5.315	16.6183	TRUE
Float_Paclobutrazol 5_Powder	Mist_Paclobutrazol 5_Gel	3.4667	0.9386	-2.185	9.1183	FALSE
Float_Paclobutrazol 5_Powder	Mist_Paclobutrazol 5_Powder	0.2	1	-5.4516	5.8516	FALSE
Mist_Control_Gel	Mist_Control_Powder	9.5	0	3.8484	15.1516	TRUE
Mist_Control_Gel	Mist_Daminozide 1000_Gel	5.9667	0.0225	0.315	11.6183	TRUE
Mist_Control_Gel	Mist_Daminozide 1000_Powder	15.6667	0	10.015	21.3183	TRUE
Mist_Control_Gel	Mist_Daminozide 2500_Gel	3.1	0.988	-2.5516	8.7516	FALSE
Mist_Control_Gel	Mist_Daminozide 2500_Powder	8.5333	0	2.8817	14.185	TRUE
Mist_Control_Gel	Mist_Daminozide 5000_Gel	18.5333	0	12.8817	24.185	TRUE
Mist_Control_Gel	Mist_Daminozide 5000_Powder	2.5	0.9998	-3.1516	8.1516	FALSE
Mist_Control_Gel	Mist_Paclobutrazol 1_Gel	27.9	0	22.2484	33.5516	TRUE
Mist_Control_Gel	Mist_Paclobutrazol 1_Powder	14.9667	0	9.315	20.6183	TRUE
Mist_Control_Gel	Mist_Paclobutrazol 2_Gel	-4.7333	0.3152	-10.385	0.9183	FALSE
Mist_Control_Gel	Mist_Paclobutrazol 2_Powder	5.2333	0.1274	-0.4183	10.885	FALSE
Mist_Control_Gel	Mist_Paclobutrazol 5_Gel	-2.2667	1	-7.9183	3.385	FALSE
Mist_Control_Gel	Mist_Paclobutrazol 5_Powder	-5.5333	0.0661	-11.185	0.1183	FALSE
Mist_Control_Powder	Mist_Daminozide 1000_Gel	-3.5333	0.9223	-9.185	2.1183	FALSE
Mist_Control_Powder	Mist_Daminozide 1000_Powder	6.1667	0.0131	0.515	11.8183	TRUE
Mist_Control_Powder	Mist_Daminozide 2500_Gel	-6.4	0.0067	-12.0516	-0.7484	TRUE
Mist_Control_Powder	Mist_Daminozide 2500_Powder	-0.9667	1	-6.6183	4.685	FALSE
Mist_Control_Powder	Mist_Daminozide 5000_Gel	9.0333	0	3.3817	14.685	TRUE
Mist_Control_Powder	Mist_Daminozide 5000_Powder	-7	0.001	-12.6516	-1.3484	TRUE
Mist_Control_Powder	Mist_Paclobutrazol 1_Gel	18.4	0	12.7484	24.0516	TRUE
Mist_Control_Powder	Mist_Paclobutrazol 1_Powder	5.4667	0.077	-0.185	11.1183	FALSE
Mist_Control_Powder	Mist_Paclobutrazol 2_Gel	-14.2333	0	-19.885	-8.5817	TRUE
Mist_Control_Powder	Mist_Paclobutrazol 2_Powder	-4.2667	0.578	-9.9183	1.385	FALSE
Mist_Control_Powder	Mist_Paclobutrazol 5_Gel	-11.7667	0	-17.4183	-6.115	TRUE
Mist_Control_Powder	Mist_Paclobutrazol 5_Powder	-15.0333	0	-20.685	-9.3817	TRUE
Mist_Daminozide 1000_Gel	Mist_Daminozide 1000_Powder	9.7	0	4.0484	15.3516	TRUE
Mist_Daminozide 1000_Gel	Mist_Daminozide 2500_Gel	-2.8667	0.997	-8.5183	2.785	FALSE
Mist_Daminozide 1000_Gel	Mist_Daminozide 2500_Powder	2.5667	0.9997	-3.085	8.2183	FALSE
Mist_Daminozide 1000_Gel	Mist_Daminozide 5000_Gel	12.5667	0	6.915	18.2183	TRUE
Mist_Daminozide 1000_Gel	Mist_Daminozide 5000_Powder	-3.4667	0.9386	-9.1183	2.185	FALSE
Mist_Daminozide 1000_Gel	Mist_Paclobutrazol 1_Gel	21.9333	0	16.2817	27.585	TRUE
Mist_Daminozide 1000_Gel	Mist_Paclobutrazol 1_Powder	9	0	3.3484	14.6516	TRUE
Mist_Daminozide 1000_Gel	Mist_Paclobutrazol 2_Gel	-10.7	0	-16.3516	-5.0484	TRUE
Mist_Daminozide 1000_Gel	Mist_Paclobutrazol 2_Powder	-0.7333	1	-6.385	4.9183	FALSE
Mist_Daminozide 1000_Gel	Mist_Paclobutrazol 5_Gel	-8.2333	0	-13.885	-2.5817	TRUE
Mist_Daminozide 1000_Gel	Mist_Paclobutrazol 5_Powder	-11.5	0	-17.1516	-5.8484	TRUE
Mist_Daminozide 1000_Powder	Mist_Daminozide 2500_Gel	-12.5667	0	-18.2183	-6.915	TRUE
Mist_Daminozide 1000_Powder	Mist_Daminozide 2500_Powder	-7.1333	0.0007	-12.785	-1.4817	TRUE
Mist_Daminozide 1000_Powder	Mist_Daminozide 5000_Gel	2.8667	0.997	-2.785	8.5183	FALSE
Mist_Daminozide 1000_Powder	Mist_Daminozide 5000_Powder	-13.1667	0	-18.8183	-7.515	TRUE
Mist_Daminozide 1000_Powder	Mist_Paclobutrazol 1_Gel	12.2333	0	6.5817	17.885	TRUE
Mist_Daminozide 1000_Powder	Mist_Paclobutrazol 1_Powder	-0.7	1	-6.3516	4.9516	FALSE
Mist_Daminozide 1000_Powder	Mist_Paclobutrazol 2_Gel	-20.4	0	-26.0516	-14.7484	TRUE
Mist_Daminozide 1000_Powder	Mist_Paclobutrazol 2_Powder	-10.4333	0	-16.085	-4.7817	TRUE
Mist_Daminozide 1000_Powder	Mist_Paclobutrazol 5_Gel	-17.9333	0	-23.585	-12.2817	TRUE
Mist_Daminozide 1000_Powder	Mist_Paclobutrazol 5_Powder	-21.2	0	-26.8516	-15.5484	TRUE
Mist_Daminozide 2500_Gel	Mist_Daminozide 2500_Powder	5.4333	0.083	-0.2183	11.085	FALSE
Mist_Daminozide 2500_Gel	Mist_Daminozide 5000_Gel	15.4333	0	9.7817	21.085	TRUE
Mist_Daminozide 2500_Gel	Mist_Daminozide 5000_Powder	-0.6	1	-6.2516	5.0516	FALSE
Mist_Daminozide 2500_Gel	Mist_Paclobutrazol 1_Gel	24.8	0	19.1484	30.4516	TRUE
Mist_Daminozide 2500_Gel	Mist_Paclobutrazol 1_Powder	11.8667	0	6.215	17.5183	TRUE
Mist_Daminozide 2500_Gel	Mist_Paclobutrazol 2_Gel	-7.8333	0.0001	-13.485	-2.1817	TRUE
Mist_Daminozide 2500_Gel	Mist_Paclobutrazol 2_Powder	2.1333	1	-3.5183	7.785	FALSE
Mist_Daminozide 2500_Gel	Mist_Paclobutrazol 5_Gel	-5.3667	0.0961	-11.0183	0.285	FALSE
Mist_Daminozide 2500_Gel	Mist_Paclobutrazol 5_Powder	-8.6333	0	-14.285	-2.9817	TRUE
Mist_Daminozide 2500_Powder	Mist_Daminozide 5000_Gel	10	0	4.3484	15.6516	TRUE
Mist_Daminozide 2500_Powder	Mist_Daminozide 5000_Powder	-6.0333	0.0188	-11.685	-0.3817	TRUE
Mist_Daminozide 2500_Powder	Mist_Paclobutrazol 1_Gel	19.3667	0	13.715	25.0183	TRUE
Mist_Daminozide 2500_Powder	Mist_Paclobutrazol 1_Powder	6.4333	0.0061	0.7817	12.085	TRUE
Mist_Daminozide 2500_Powder	Mist_Paclobutrazol 2_Gel	-13.2667	0	-18.9183	-7.615	TRUE
Mist_Daminozide 2500_Powder	Mist_Paclobutrazol 2_Powder	-3.3	0.9685	-8.9516	2.3516	FALSE
Mist_Daminozide 2500_Powder	Mist_Paclobutrazol 5_Gel	-10.8	0	-16.4516	-5.1484	TRUE
Mist_Daminozide 2500_Powder	Mist_Paclobutrazol 5_Powder	-14.0667	0	-19.7183	-8.415	TRUE
Mist_Daminozide 5000_Gel	Mist_Daminozide 5000_Powder	-16.0333	0	-21.685	-10.3817	TRUE
Mist_Daminozide 5000_Gel	Mist_Paclobutrazol 1_Gel	9.3667	0	3.715	15.0183	TRUE
Mist_Daminozide 5000_Gel	Mist_Paclobutrazol 1_Powder	-3.5667	0.9131	-9.2183	2.085	FALSE
Mist_Daminozide 5000_Gel	Mist_Paclobutrazol 2_Gel	-23.2667	0	-28.9183	-17.615	TRUE
Mist_Daminozide 5000_Gel	Mist_Paclobutrazol 2_Powder	-13.3	0	-18.9516	-7.6484	TRUE
Mist_Daminozide 5000_Gel	Mist_Paclobutrazol 5_Gel	-20.8	0	-26.4516	-15.1484	TRUE
Mist_Daminozide 5000_Gel	Mist_Paclobutrazol 5_Powder	-24.0667	0	-29.7183	-18.415	TRUE
Mist_Daminozide 5000_Powder	Mist_Paclobutrazol 1_Gel	25.4	0	19.7484	31.0516	TRUE
Mist_Daminozide 5000_Powder	Mist_Paclobutrazol 1_Powder	12.4667	0	6.815	18.1183	TRUE
Mist_Daminozide 5000_Powder	Mist_Paclobutrazol 2_Gel	-7.2333	0.0005	-12.885	-1.5817	TRUE
Mist_Daminozide 5000_Powder	Mist_Paclobutrazol 2_Powder	2.7333	0.9988	-2.9183	8.385	FALSE
Mist_Daminozide 5000_Powder	Mist_Paclobutrazol 5_Gel	-4.7667	0.2991	-10.4183	0.885	FALSE
Mist_Daminozide 5000_Powder	Mist_Paclobutrazol 5_Powder	-8.0333	0	-13.685	-2.3817	TRUE
Mist_Paclobutrazol 1_Gel	Mist_Paclobutrazol 1_Powder	-12.9333	0	-18.585	-7.2817	TRUE
Mist_Paclobutrazol 1_Gel	Mist_Paclobutrazol 2_Gel	-32.6333	0	-38.285	-26.9817	TRUE
Mist_Paclobutrazol 1_Gel	Mist_Paclobutrazol 2_Powder	-22.6667	0	-28.3183	-17.015	TRUE
Mist_Paclobutrazol 1_Gel	Mist_Paclobutrazol 5_Gel	-30.1667	0	-35.8183	-24.515	TRUE
Mist_Paclobutrazol 1_Gel	Mist_Paclobutrazol 5_Powder	-33.4333	0	-39.085	-27.7817	TRUE
Mist_Paclobutrazol 1_Powder	Mist_Paclobutrazol 2_Gel	-19.7	0	-25.3516	-14.0484	TRUE
Mist_Paclobutrazol 1_Powder	Mist_Paclobutrazol 2_Powder	-9.7333	0	-15.385	-4.0817	TRUE
Mist_Paclobutrazol 1_Powder	Mist_Paclobutrazol 5_Gel	-17.2333	0	-22.885	-11.5817	TRUE
Mist_Paclobutrazol 1_Powder	Mist_Paclobutrazol 5_Powder	-20.5	0	-26.1516	-14.8484	TRUE
Mist_Paclobutrazol 2_Gel	Mist_Paclobutrazol 2_Powder	9.9667	0	4.315	15.6183	TRUE
Mist_Paclobutrazol 2_Gel	Mist_Paclobutrazol 5_Gel	2.4667	0.9999	-3.185	8.1183	FALSE
Mist_Paclobutrazol 2_Gel	Mist_Paclobutrazol 5_Powder	-0.8	1	-6.4516	4.8516	FALSE
Mist_Paclobutrazol 2_Powder	Mist_Paclobutrazol 5_Gel	-7.5	0.0002	-13.1516	-1.8484	TRUE
Mist_Paclobutrazol 2_Powder	Mist_Paclobutrazol 5_Powder	-10.7667	0	-16.4183	-5.115	TRUE
Mist_Paclobutrazol 5_Gel	Mist_Paclobutrazol 5_Powder	-3.2667	0.9728	-8.9183	2.385	FALSE
