# Supplementary material for: Optimizing Rooting and Growth of Salvia rosmarinus Cuttings in Soilless Systems Affected by Growth Regulators
Source: Plants (Basel). 2025 Jul 17;14(14):2210. doi: 10.3390/plants14142210 (PMC12300963; doi:10.3390/plants14142210)
Supplement: Supplementary file 1 [file plants-14-02210-s001.zip › _GL_Three_Way_ANOVA_Plant_Height.xlsx]

## Sheet: Three-Way ANOVA
	sum_sq	df	F	PR(>F)
C(SYSTEM)	3422.9	2	511.921	4.37165e-162
C(RETARDANT)	2638.2	6	131.521	2.25342e-128
C(HORMONE_TYPE)	120.714	1	36.1076	2.46283e-09
C(SYSTEM):C(RETARDANT)	1153.14	12	28.7435	4.34143e-58
C(SYSTEM):C(HORMONE_TYPE)	34.9	2	5.21957	0.0055313
C(RETARDANT):C(HORMONE_TYPE)	160.93	6	8.0228	1.63992e-08
C(SYSTEM):C(RETARDANT):C(HORMONE_TYPE)	132.889	12	3.31243	9.4822e-05
Residual	4072	1218
