# Supplementary material for: Optimizing Rooting and Growth of Salvia rosmarinus Cuttings in Soilless Systems Affected by Growth Regulators
Source: Plants (Basel). 2025 Jul 17;14(14):2210. doi: 10.3390/plants14142210 (PMC12300963; doi:10.3390/plants14142210)
Supplement: Supplementary file 1 [file plants-14-02210-s001.zip › _GL_Three_Way_ANOVA_Root_Traits.xlsx]

## Sheet: Root_Length_ANOVA
	sum_sq	df	F	PR(>F)
C(SYSTEM)	1984.29	2	226.625	2.12384e-84
C(RETARDANT)	1716.3	6	65.3393	1.75419e-70
C(HORMONE_TYPE)	22.1341	1	5.05586	0.024721
C(SYSTEM):C(RETARDANT)	1263.41	12	24.049	1.10075e-48
C(SYSTEM):C(HORMONE_TYPE)	254.597	2	29.0774	4.6137e-13
C(RETARDANT):C(HORMONE_TYPE)	279.094	6	10.6251	1.57683e-11
C(SYSTEM):C(RETARDANT):C(HORMONE_TYPE)	223.725	12	4.2586	1.25513e-06
Residual	5332.3	1218

## Sheet: Root_Branch_ANOVA
	sum_sq	df	F	PR(>F)
C(SYSTEM)	1518.43	2	24.3632	4.22042e-11
C(RETARDANT)	40943.8	6	218.982	1.45604e-189
C(HORMONE_TYPE)	202.401	1	6.49506	0.0109393
C(SYSTEM):C(RETARDANT)	17844.9	12	47.7203	2.90471e-93
C(SYSTEM):C(HORMONE_TYPE)	624.616	2	10.022	4.81869e-05
C(RETARDANT):C(HORMONE_TYPE)	21777.7	6	116.475	2.8812e-116
C(SYSTEM):C(RETARDANT):C(HORMONE_TYPE)	14329.1	12	38.3186	2.19843e-76
Residual	37955.6	1218
